# Supplementary material for: Asteroid Saponins: A Review of Their Bioactivity and Selective Cytotoxicity
Source: Mar Drugs. 2024 Dec 7;22(12):552. doi: 10.3390/md22120552 (PMC11679803; doi:10.3390/md22120552)
Supplement: Supplementary file 1 [file marinedrugs-22-00552-s001.zip › File S1.xlsx]

## Sheet: Haemolytic
Species	Compound (Saponin) Name	Chemical Formula	Species Cell Culture	Cell Culture Type	Testing Measure	Molar (µM)	Mass (µg/ml)	Reference
Culcita Novaguineae	Saponin 1	C55H89NaO27S	Undefined Rabbit	Erythrocyte	ED50	12.79	16	Tang, H.-F.; Yi, Y.-H.; Li, L.; Sun, P.; Zhang, S.-Q.; Zhao, Y.-P. Three new asterosaponins from the starfish Culcita novaeguineae and their bioactivity. Planta medica 2005, 71, 458-463.
Culcita Novaguineae	Saponin 2	C49H77NaO26S	Undefined Rabbit	Erythrocyte	ED50	>34.75	>40	Tang, H.-F.; Yi, Y.-H.; Li, L.; Sun, P.; Zhang, S.-Q.; Zhao, Y.-P. Three new asterosaponins from the starfish Culcita novaeguineae and their bioactivity. Planta medica 2005, 71, 458-463.
Culcita Novaguineae	Saponin 3	C56H91NaO27S	Undefined Rabbit	Erythrocyte	ED50	24.5	31	Tang, H.-F.; Yi, Y.-H.; Li, L.; Sun, P.; Zhang, S.-Q.; Zhao, Y.-P. Three new asterosaponins from the starfish Culcita novaeguineae and their bioactivity. Planta medica 2005, 71, 458-463.
Solaster pacificus	Pacificusoside D	C61H94O27	Homo sapien	Erythrocyte	ED50	2.03	2.56	Malyarenko, T.V.; Malyarenko, O.S.; Kicha, A.A.; Kalinovsky, A.I.; Dmitrenok, P.S.; Ivanchina, N.V. In Vitro Anticancer and Cancer-Preventive Activity of New Triterpene Glycosides from the Far Eastern Starfish Solaster pacificus. Mar Drugs 2022, 20, doi:10.3390/md20030216.
Solaster pacificus	Pacificusoside E	C54H82O22	Homo sapien	Erythrocyte	ED50	4.08	4.42	Malyarenko, T.V.; Malyarenko, O.S.; Kicha, A.A.; Kalinovsky, A.I.; Dmitrenok, P.S.; Ivanchina, N.V. In Vitro Anticancer and Cancer-Preventive Activity of New Triterpene Glycosides from the Far Eastern Starfish Solaster pacificus. Mar Drugs 2022, 20, doi:10.3390/md20030216.
Solaster pacificus	Pacificusoside F	C55H83NaO25S	Homo sapien	Erythrocyte	ED50	0.72	0.86	Malyarenko, T.V.; Malyarenko, O.S.; Kicha, A.A.; Kalinovsky, A.I.; Dmitrenok, P.S.; Ivanchina, N.V. In Vitro Anticancer and Cancer-Preventive Activity of New Triterpene Glycosides from the Far Eastern Starfish Solaster pacificus. Mar Drugs 2022, 20, doi:10.3390/md20030216.
Solaster pacificus	Pacificusoside G	C54H82O22	Homo sapien	Erythrocyte	ED50	7.02	7.6	Malyarenko, T.V.; Malyarenko, O.S.; Kicha, A.A.; Kalinovsky, A.I.; Dmitrenok, P.S.; Ivanchina, N.V. In Vitro Anticancer and Cancer-Preventive Activity of New Triterpene Glycosides from the Far Eastern Starfish Solaster pacificus. Mar Drugs 2022, 20, doi:10.3390/md20030216.
Solaster pacificus	Pacificusoside H	C55H83NaO26S	Homo sapien	Erythrocyte	ED50	1.68	2.04	Malyarenko, T.V.; Malyarenko, O.S.; Kicha, A.A.; Kalinovsky, A.I.; Dmitrenok, P.S.; Ivanchina, N.V. In Vitro Anticancer and Cancer-Preventive Activity of New Triterpene Glycosides from the Far Eastern Starfish Solaster pacificus. Mar Drugs 2022, 20, doi:10.3390/md20030216.
Solaster pacificus	Pacificusoside I	C54H84O26	Homo sapien	Erythrocyte	ED50	4.07	4.67	Malyarenko, T.V.; Malyarenko, O.S.; Kicha, A.A.; Kalinovsky, A.I.; Dmitrenok, P.S.; Ivanchina, N.V. In Vitro Anticancer and Cancer-Preventive Activity of New Triterpene Glycosides from the Far Eastern Starfish Solaster pacificus. Mar Drugs 2022, 20, doi:10.3390/md20030216.
Solaster pacificus	Pacificusoside J	C47H72O20	Homo sapien	Erythrocyte	ED50	6.16	5.89	Malyarenko, T.V.; Malyarenko, O.S.; Kicha, A.A.; Kalinovsky, A.I.; Dmitrenok, P.S.; Ivanchina, N.V. In Vitro Anticancer and Cancer-Preventive Activity of New Triterpene Glycosides from the Far Eastern Starfish Solaster pacificus. Mar Drugs 2022, 20, doi:10.3390/md20030216.
Solaster pacificus	Pacificusoside K	C48H73NaO23S	Homo sapien	Erythrocyte	ED50	2.85	3.06	Malyarenko, T.V.; Malyarenko, O.S.; Kicha, A.A.; Kalinovsky, A.I.; Dmitrenok, P.S.; Ivanchina, N.V. In Vitro Anticancer and Cancer-Preventive Activity of New Triterpene Glycosides from the Far Eastern Starfish Solaster pacificus. Mar Drugs 2022, 20, doi:10.3390/md20030216.
Solaster pacificus	Cucumarioside D	C61H94O27	Homo sapien	Erythrocyte	ED50	2.48	3.12	Malyarenko, T.V.; Malyarenko, O.S.; Kicha, A.A.; Kalinovsky, A.I.; Dmitrenok, P.S.; Ivanchina, N.V. In Vitro Anticancer and Cancer-Preventive Activity of New Triterpene Glycosides from the Far Eastern Starfish Solaster pacificus. Mar Drugs 2022, 20, doi:10.3390/md20030216.
Aphelasterias japonica	Aphelasteroside C	C33H52Na2O14S2	Mus musculus	Erythrocyte	ED50	190	148.74	Ivanchina, N.V.; Kicha, A.A.; Kalinovsky, A.I.; Dmitrenok, P.S.; Stonik, V.A.; Riguera, R.; Jiménez, C. Hemolytic Polar Steroidal Constituents of the Starfish Aphelasterias japonica. Journal of Natural Products 2000, 63, 1178-1181, doi:10.1021/np000030f.
Aphelasterias japonica	Cheliferoside L1	C27H40Na2O13S2	Mus musculus	Erythrocyte	ED50	175	119.45	Ivanchina, N.V.; Kicha, A.A.; Kalinovsky, A.I.; Dmitrenok, P.S.; Stonik, V.A.; Riguera, R.; Jiménez, C. Hemolytic Polar Steroidal Constituents of the Starfish Aphelasterias japonica. Journal of Natural Products 2000, 63, 1178-1181, doi:10.1021/np000030f.
Aphelasterias japonica	Forbeside E3	C27H42Na2O13S2	Mus musculus	Erythrocyte	ED50	330	225.96	Ivanchina, N.V.; Kicha, A.A.; Kalinovsky, A.I.; Dmitrenok, P.S.; Stonik, V.A.; Riguera, R.; Jiménez, C. Hemolytic Polar Steroidal Constituents of the Starfish Aphelasterias japonica. Journal of Natural Products 2000, 63, 1178-1181, doi:10.1021/np000030f.
Choriaster granulantus	Granulatoside D	C40H67NaO17S	CD-1 Mus musculus	Splenocyte	IC50	4.7	4.11	Ivanchina, N.V.; Kicha, A.A.; Malyarenko, T.V.; Ermolaeva, S.D.; Yurchenko, E.A.; Pislyagin, E.A.; Van Minh, C.; Dmitrenok, P.S. Granulatosides D, E and other polar steroid compounds from the starfish Choriaster granulatus. Their immunomodulatory activity and cytotoxicity. Nat Prod Res 2019, 33, 2623-2630, doi:10.1080/14786419.2018.1463223.
Choriaster granulantus	Echinasteroside F	C40H67NaO17S	CD-1 Mus musculus	Splenocyte	IC50	4.6	4.03	Ivanchina, N.V.; Kicha, A.A.; Malyarenko, T.V.; Ermolaeva, S.D.; Yurchenko, E.A.; Pislyagin, E.A.; Van Minh, C.; Dmitrenok, P.S. Granulatosides D, E and other polar steroid compounds from the starfish Choriaster granulatus. Their immunomodulatory activity and cytotoxicity. Nat Prod Res 2019, 33, 2623-2630, doi:10.1080/14786419.2018.1463223.
Choriaster granulantus	Desulfated Echinasteroside B	C35H60O10	CD-1 Mus musculus	Splenocyte	IC50	4.5	2.88	Ivanchina, N.V.; Kicha, A.A.; Malyarenko, T.V.; Ermolaeva, S.D.; Yurchenko, E.A.; Pislyagin, E.A.; Van Minh, C.; Dmitrenok, P.S. Granulatosides D, E and other polar steroid compounds from the starfish Choriaster granulatus. Their immunomodulatory activity and cytotoxicity. Nat Prod Res 2019, 33, 2623-2630, doi:10.1080/14786419.2018.1463223.
Choriaster granulantus	Laeviuscoloside D	C34H56O10	CD-1 Mus musculus	Splenocyte	IC50	2.2	1.37	Ivanchina, N.V.; Kicha, A.A.; Malyarenko, T.V.; Ermolaeva, S.D.; Yurchenko, E.A.; Pislyagin, E.A.; Van Minh, C.; Dmitrenok, P.S. Granulatosides D, E and other polar steroid compounds from the starfish Choriaster granulatus. Their immunomodulatory activity and cytotoxicity. Nat Prod Res 2019, 33, 2623-2630, doi:10.1080/14786419.2018.1463223.
Anthenea aspera	Anthenoside T/U	C42H72O13	CD-1 Mus musculus	Erythrocyte	EC50	8	6.28	Malyarenko, T.V.; Kharchenko, S.D.; Kicha, A.A.; Ivanchina, N.V.; Dmitrenok, P.S.; Chingizova, E.A.; Pislyagin, E.A.; Evtushenko, E.V.; Antokhina, T.I.; Minh, C.V.; et al. Anthenosides L-U, Steroidal Glycosides with Unusual Structural Features from the Starfish Anthenea aspera. J Nat Prod 2016, 79, 3047-3056, doi:10.1021/acs.jnatprod.6b00667.
Henricia leviuscula	Henricioside H2	C35H58O10	Mus musculus	Erythrocyte	HC50	120	76.66	Ivanchina, N.V.; Kicha, A.A.; Kalinovsky, A.I.; Dmitrenok, P.S.; Dmitrenok, A.S.; Chaikina, E.L.; Stonik, V.A.; Gavagnin, M.; Cimino, G. Polar steroidal compounds from the far eastern starfish Henricia leviuscula. J Nat Prod 2006, 69, 224-228, doi:10.1021/np050373j.
Henricia leviuscula	Laeviuscoloside G	C39H68O14	Mus musculus	Erythrocyte	HC50	130	98.92	Ivanchina, N.V.; Kicha, A.A.; Kalinovsky, A.I.; Dmitrenok, P.S.; Dmitrenok, A.S.; Chaikina, E.L.; Stonik, V.A.; Gavagnin, M.; Cimino, G. Polar steroidal compounds from the far eastern starfish Henricia leviuscula. J Nat Prod 2006, 69, 224-228, doi:10.1021/np050373j.
Henricia leviuscula	Laeviuscoloside J	C34H56O10	Mus musculus	Erythrocyte	HC50	80	49.98	Ivanchina, N.V.; Kicha, A.A.; Kalinovsky, A.I.; Dmitrenok, P.S.; Dmitrenok, A.S.; Chaikina, E.L.; Stonik, V.A.; Gavagnin, M.; Cimino, G. Polar steroidal compounds from the far eastern starfish Henricia leviuscula. J Nat Prod 2006, 69, 224-228, doi:10.1021/np050373j.

## Sheet: Anti-microbial
Species	Compound (Saponin) Name	Chemical Formula	Species Cell Culture	Strain	Testing Measure	Molar (µM)	Mass (µg/ml)	Reference
Culcita novaeguineae	Asterosaponin 1	C57H93NaO28S	Pyricularia oryzae	-	MMDC	12.35	16	Tang, H.F.; Yi, Y.H.; Li, L.; Sun, P.; Zhang, S.Q.; Zhao, Y.P. Asterosaponins from the starfish Culcita novaeguineae and their bioactivities. Fitoterapia 2006, 77, 28-34, doi:10.1016/j.fitote.2005.07.009.
Culcita novaeguineae	Thornasteroside A	C56H91NaO28S	Pyricularia oryzae	-	MMDC	49.95	64	Tang, H.F.; Yi, Y.H.; Li, L.; Sun, P.; Zhang, S.Q.; Zhao, Y.P. Asterosaponins from the starfish Culcita novaeguineae and their bioactivities. Fitoterapia 2006, 77, 28-34, doi:10.1016/j.fitote.2005.07.009.
Culcita novaeguineae	Marthasteroside A1	C62H101NaO32S	Pyricularia oryzae	-	MMDC	22.42	32	Tang, H.F.; Yi, Y.H.; Li, L.; Sun, P.; Zhang, S.Q.; Zhao, Y.P. Asterosaponins from the starfish Culcita novaeguineae and their bioactivities. Fitoterapia 2006, 77, 28-34, doi:10.1016/j.fitote.2005.07.009.
Culcita novaeguineae	Regularoside A	C58H95NaO28S	Pyricularia oryzae	-	MMDC	48.88	64	Tang, H.F.; Yi, Y.H.; Li, L.; Sun, P.; Zhang, S.Q.; Zhao, Y.P. Asterosaponins from the starfish Culcita novaeguineae and their bioactivities. Fitoterapia 2006, 77, 28-34, doi:10.1016/j.fitote.2005.07.009.
Culcita novaeguineae	Saponin 1	C55H89NaO27S	Pyricularia oryzae	-	MMDC	6.39	8	Tang, H.-F.; Yi, Y.-H.; Li, L.; Sun, P.; Zhang, S.-Q.; Zhao, Y.-P. Three new asterosaponins from the starfish Culcita novaeguineae and their bioactivity. Planta medica 2005, 71, 458-463.
Culcita novaeguineae	Saponin 2	C49H77NaO26S	Pyricularia oryzae	-	MMDC	222.38	256	Tang, H.-F.; Yi, Y.-H.; Li, L.; Sun, P.; Zhang, S.-Q.; Zhao, Y.-P. Three new asterosaponins from the starfish Culcita novaeguineae and their bioactivity. Planta medica 2005, 71, 458-463.
Culcita novaeguineae	Saponin 3	C56H91NaO27S	Pyricularia oryzae	-	MMDC	3.16	4	Tang, H.-F.; Yi, Y.-H.; Li, L.; Sun, P.; Zhang, S.-Q.; Zhao, Y.-P. Three new asterosaponins from the starfish Culcita novaeguineae and their bioactivity. Planta medica 2005, 71, 458-463.
Certonardoa semiregularis	Certonardoside K	C32H56O8	Streptococcus pygenes	308A	MIC	32.85	25	Wang, W.H.; Li, F.M.; Hong, J.K.; Lee, C.O.; Cho, H.Y.; Im, K.S.; Jung, J.H. Four new saponins from the starfish. Chem Pharm Bull 2003, 51, 435-439.
Certonardoa semiregularis	Certonardoside K	C32H56O8	Pseudomonas aeruginosa	1771	MIC	32.85	25	Wang, W.H.; Li, F.M.; Hong, J.K.; Lee, C.O.; Cho, H.Y.; Im, K.S.; Jung, J.H. Four new saponins from the starfish. Chem Pharm Bull 2003, 51, 435-439.
Certonardoa semiregularis	Certonardoside K	C32H56O8	Pseudomonas aeruginosa	1771M	MIC	32.85	25	Wang, W.H.; Li, F.M.; Hong, J.K.; Lee, C.O.; Cho, H.Y.; Im, K.S.; Jung, J.H. Four new saponins from the starfish. Chem Pharm Bull 2003, 51, 435-439.
Certonardoa semiregularis	Certonardoside L	C39H68O12	Streptococcus pygenes	308A	MIC	34.29	25	Wang, W.H.; Li, F.M.; Hong, J.K.; Lee, C.O.; Cho, H.Y.; Im, K.S.; Jung, J.H. Four new saponins from the starfish. Chem Pharm Bull 2003, 51, 435-439.
Certonardoa semiregularis	Certonardoside L	C39H68O12	Pseudomonas aeruginosa	1771	MIC	34.29	25	Wang, W.H.; Li, F.M.; Hong, J.K.; Lee, C.O.; Cho, H.Y.; Im, K.S.; Jung, J.H. Four new saponins from the starfish. Chem Pharm Bull 2003, 51, 435-439.
Certonardoa semiregularis	Certonardoside L	C39H68O12	Pseudomonas aeruginosa	1771M	MIC	34.29	25	Wang, W.H.; Li, F.M.; Hong, J.K.; Lee, C.O.; Cho, H.Y.; Im, K.S.; Jung, J.H. Four new saponins from the starfish. Chem Pharm Bull 2003, 51, 435-439.
Certonardoa semiregularis	Certonardoside M	C39H66O13	Streptococcus pygenes	308A	MIC	33.65	25	Wang, W.H.; Li, F.M.; Hong, J.K.; Lee, C.O.; Cho, H.Y.; Im, K.S.; Jung, J.H. Four new saponins from the starfish. Chem Pharm Bull 2003, 51, 435-439.
Certonardoa semiregularis	Certonardoside M	C39H66O13	Pseudomonas aeruginosa	1771	MIC	33.65	25	Wang, W.H.; Li, F.M.; Hong, J.K.; Lee, C.O.; Cho, H.Y.; Im, K.S.; Jung, J.H. Four new saponins from the starfish. Chem Pharm Bull 2003, 51, 435-439.
Certonardoa semiregularis	Certonardoside M	C39H66O13	Pseudomonas aeruginosa	1771M	MIC	33.65	25	Wang, W.H.; Li, F.M.; Hong, J.K.; Lee, C.O.; Cho, H.Y.; Im, K.S.; Jung, J.H. Four new saponins from the starfish. Chem Pharm Bull 2003, 51, 435-439.
Certonardoa semiregularis	Certonardoside N	C39H68O14	Streptococcus pygenes	308A	MIC	>42.6	>25	Wang, W.H.; Li, F.M.; Hong, J.K.; Lee, C.O.; Cho, H.Y.; Im, K.S.; Jung, J.H. Four new saponins from the starfish. Chem Pharm Bull 2003, 51, 435-439.
Certonardoa semiregularis	Certonardoside N	C39H68O14	Pseudomonas aeruginosa	1771	MIC	42.6	25	Wang, W.H.; Li, F.M.; Hong, J.K.; Lee, C.O.; Cho, H.Y.; Im, K.S.; Jung, J.H. Four new saponins from the starfish. Chem Pharm Bull 2003, 51, 435-439.
Certonardoa semiregularis	Certonardoside N	C39H68O14	Pseudomonas aeruginosa	1771M	MIC	42.6	25	Wang, W.H.; Li, F.M.; Hong, J.K.; Lee, C.O.; Cho, H.Y.; Im, K.S.; Jung, J.H. Four new saponins from the starfish. Chem Pharm Bull 2003, 51, 435-439.

## Sheet: Anti-cancer
Species	Compound (Saponin) Name	Chemical Formula	Species Cell Culture	Cell Culture Type	Testing Measure	Molar (µM)	Mass (µg/ml)	Cell Viability Test	Incubation period (h)	Reference
Culcita novaeguineae	Regularoside B	C56H91NaO27S	Homo sapian	K562	IC50	13.75	17.4	MTT colorimetric assay	48	Tang, H.-F.; Yi, Y.-H.; Li, L.; Sun, P.; Zhang, S.-Q.; Zhao, Y.-P. Bioactive Asterosaponins from the Starfish Culcita novaeguineae. Journal of Natural Products 2005, 68, 337-341, doi:10.1021/np0401617.
Culcita novaeguineae	Regularoside B	C56H91NaO27S	Homo sapian	BEL-7402	IC50	11.46	14.5	SRB colorimetric assay	48	Tang, H.-F.; Yi, Y.-H.; Li, L.; Sun, P.; Zhang, S.-Q.; Zhao, Y.-P. Bioactive Asterosaponins from the Starfish Culcita novaeguineae. Journal of Natural Products 2005, 68, 337-341, doi:10.1021/np0401617.
Culcita novaeguineae	Novaeguinoside I	C58H95NaO28S	Homo sapian	K562	IC50	6.57	8.6	MTT colorimetric assay	48	Tang, H.-F.; Yi, Y.-H.; Li, L.; Sun, P.; Zhang, S.-Q.; Zhao, Y.-P. Bioactive Asterosaponins from the Starfish Culcita novaeguineae. Journal of Natural Products 2005, 68, 337-341, doi:10.1021/np0401617.
Culcita novaeguineae	Novaeguinoside I	C58H95NaO28S	Homo sapian	BEL-7402	IC50	7.03	9.2	SRB colorimetric assay	48	Tang, H.-F.; Yi, Y.-H.; Li, L.; Sun, P.; Zhang, S.-Q.; Zhao, Y.-P. Bioactive Asterosaponins from the Starfish Culcita novaeguineae. Journal of Natural Products 2005, 68, 337-341, doi:10.1021/np0401617.
Culcita novaeguineae	Novaeguinoside II	C57H93NaO28S	Homo sapian	K562	IC50	3.78	4.9	MTT colorimetric assay	48	Tang, H.-F.; Yi, Y.-H.; Li, L.; Sun, P.; Zhang, S.-Q.; Zhao, Y.-P. Bioactive Asterosaponins from the Starfish Culcita novaeguineae. Journal of Natural Products 2005, 68, 337-341, doi:10.1021/np0401617.
Culcita novaeguineae	Novaeguinoside II	C57H93NaO28S	Homo sapian	BEL-7402	IC50	3.16	4.1	SRB colorimetric assay	48	Tang, H.-F.; Yi, Y.-H.; Li, L.; Sun, P.; Zhang, S.-Q.; Zhao, Y.-P. Bioactive Asterosaponins from the Starfish Culcita novaeguineae. Journal of Natural Products 2005, 68, 337-341, doi:10.1021/np0401617.
Culcita novaeguineae	Saponin 1	C55H89NaO27S	Homo sapian	K562	IC50	2.85	3.57	MTT colorimetric assay	48	Tang, H.-F.; Yi, Y.-H.; Li, L.; Sun, P.; Zhang, S.-Q.; Zhao, Y.-P. Three new asterosaponins from the starfish Culcita novaeguineae and their bioactivity. Planta medica 2005, 71, 458-463.
Culcita novaeguineae	Saponin 1	C55H89NaO27S	Homo sapian	BEL-7402	IC50	2.04	2.55	SRB colorimetric assay	48	Tang, H.-F.; Yi, Y.-H.; Li, L.; Sun, P.; Zhang, S.-Q.; Zhao, Y.-P. Three new asterosaponins from the starfish Culcita novaeguineae and their bioactivity. Planta medica 2005, 71, 458-463.
Culcita novaeguineae	Saponin 2	C49H77NaO26S	Homo sapian	K562	IC50	>43.4	>50	MTT colorimetric assay	48	Tang, H.-F.; Yi, Y.-H.; Li, L.; Sun, P.; Zhang, S.-Q.; Zhao, Y.-P. Three new asterosaponins from the starfish Culcita novaeguineae and their bioactivity. Planta medica 2005, 71, 458-463.
Culcita novaeguineae	Saponin 2	C49H77NaO26S	Homo sapian	BEL-7402	IC50	>43.4	>50	SRB colorimetric assay	48	Tang, H.-F.; Yi, Y.-H.; Li, L.; Sun, P.; Zhang, S.-Q.; Zhao, Y.-P. Three new asterosaponins from the starfish Culcita novaeguineae and their bioactivity. Planta medica 2005, 71, 458-463.
Culcita novaeguineae	Saponin 3	C56H91NaO27S	Homo sapian	K562	IC50	2.96	3.75	MTT colorimetric assay	48	Tang, H.-F.; Yi, Y.-H.; Li, L.; Sun, P.; Zhang, S.-Q.; Zhao, Y.-P. Three new asterosaponins from the starfish Culcita novaeguineae and their bioactivity. Planta medica 2005, 71, 458-463.
Culcita novaeguineae	Saponin 3	C56H91NaO27S	Homo sapian	BEL-7402	IC50	1.49	1.89	SRB colorimetric assay	48	Tang, H.-F.; Yi, Y.-H.; Li, L.; Sun, P.; Zhang, S.-Q.; Zhao, Y.-P. Three new asterosaponins from the starfish Culcita novaeguineae and their bioactivity. Planta medica 2005, 71, 458-463.
Culcita novaeguineae	Asterosaponin 1	C57H93NaO28S	Homo sapian	K562	IC50	3.82	4.95	MTT colorimetric assay	48	Tang, H.F.; Yi, Y.H.; Li, L.; Sun, P.; Zhang, S.Q.; Zhao, Y.P. Asterosaponins from the starfish Culcita novaeguineae and their bioactivities. Fitoterapia 2006, 77, 28-34, doi:10.1016/j.fitote.2005.07.009.
Culcita novaeguineae	Asterosaponin 1	C57H93NaO28S	Homo sapian	BEL-7402	IC50	2.64	3.42	SRB colorimetric assay	48	Tang, H.F.; Yi, Y.H.; Li, L.; Sun, P.; Zhang, S.Q.; Zhao, Y.P. Asterosaponins from the starfish Culcita novaeguineae and their bioactivities. Fitoterapia 2006, 77, 28-34, doi:10.1016/j.fitote.2005.07.009.
Culcita novaeguineae	Thornasteroside A	C56H91NaO28S	Homo sapian	K562	IC50	10.61	13.6	MTT colorimetric assay	48	Tang, H.F.; Yi, Y.H.; Li, L.; Sun, P.; Zhang, S.Q.; Zhao, Y.P. Asterosaponins from the starfish Culcita novaeguineae and their bioactivities. Fitoterapia 2006, 77, 28-34, doi:10.1016/j.fitote.2005.07.009.
Culcita novaeguineae	Thornasteroside A	C56H91NaO28S	Homo sapian	BEL-7402	IC50	7.39	9.47	SRB colorimetric assay	48	Tang, H.F.; Yi, Y.H.; Li, L.; Sun, P.; Zhang, S.Q.; Zhao, Y.P. Asterosaponins from the starfish Culcita novaeguineae and their bioactivities. Fitoterapia 2006, 77, 28-34, doi:10.1016/j.fitote.2005.07.009.
Culcita novaeguineae	Marthasteroside A1	C62H101NaO32S	Homo sapian	K562	IC50	5.76	8.22	MTT colorimetric assay	48	Tang, H.F.; Yi, Y.H.; Li, L.; Sun, P.; Zhang, S.Q.; Zhao, Y.P. Asterosaponins from the starfish Culcita novaeguineae and their bioactivities. Fitoterapia 2006, 77, 28-34, doi:10.1016/j.fitote.2005.07.009.
Culcita novaeguineae	Marthasteroside A1	C62H101NaO32S	Homo sapian	BEL-7402	IC50	7.95	11.35	SRB colorimetric assay	48	Tang, H.F.; Yi, Y.H.; Li, L.; Sun, P.; Zhang, S.Q.; Zhao, Y.P. Asterosaponins from the starfish Culcita novaeguineae and their bioactivities. Fitoterapia 2006, 77, 28-34, doi:10.1016/j.fitote.2005.07.009.
Culcita novaeguineae	Regularoside A	C58H95NaO28S	Homo sapian	K562	IC50	8.71	11.41	MTT colorimetric assay	48	Tang, H.F.; Yi, Y.H.; Li, L.; Sun, P.; Zhang, S.Q.; Zhao, Y.P. Asterosaponins from the starfish Culcita novaeguineae and their bioactivities. Fitoterapia 2006, 77, 28-34, doi:10.1016/j.fitote.2005.07.009.
Culcita novaeguineae	Regularoside A	C58H95NaO28S	Homo sapian	BEL-7402	IC50	12.16	15.92	SRB colorimetric assay	48	Tang, H.F.; Yi, Y.H.; Li, L.; Sun, P.; Zhang, S.Q.; Zhao, Y.P. Asterosaponins from the starfish Culcita novaeguineae and their bioactivities. Fitoterapia 2006, 77, 28-34, doi:10.1016/j.fitote.2005.07.009.
Solaster pacificus	Pacificusoside D	C61H94O27	Mus musculus	JB6 CI41	IC50	6.4	8.06	MTS colorimetric assay	24	Malyarenko, T.V.; Malyarenko, O.S.; Kicha, A.A.; Kalinovsky, A.I.; Dmitrenok, P.S.; Ivanchina, N.V. In Vitro Anticancer and Cancer-Preventive Activity of New Triterpene Glycosides from the Far Eastern Starfish Solaster pacificus. Mar Drugs 2022, 20, doi:10.3390/md20030216.
Solaster pacificus	Pacificusoside D	C61H94O27	Homo sapian	SK-MEL-2	IC50	0.7	0.88	MTS colorimetric assay	24	Malyarenko, T.V.; Malyarenko, O.S.; Kicha, A.A.; Kalinovsky, A.I.; Dmitrenok, P.S.; Ivanchina, N.V. In Vitro Anticancer and Cancer-Preventive Activity of New Triterpene Glycosides from the Far Eastern Starfish Solaster pacificus. Mar Drugs 2022, 20, doi:10.3390/md20030216.
Solaster pacificus	Pacificusoside D	C61H94O27	Homo sapian	SK-MEL-28	IC50	8.4	10.57	MTS colorimetric assay	24	Malyarenko, T.V.; Malyarenko, O.S.; Kicha, A.A.; Kalinovsky, A.I.; Dmitrenok, P.S.; Ivanchina, N.V. In Vitro Anticancer and Cancer-Preventive Activity of New Triterpene Glycosides from the Far Eastern Starfish Solaster pacificus. Mar Drugs 2022, 20, doi:10.3390/md20030216.
Solaster pacificus	Pacificusoside D	C61H94O27	Homo sapian	RPMI-7951	IC50	26.7	33.6	MTS colorimetric assay	24	Malyarenko, T.V.; Malyarenko, O.S.; Kicha, A.A.; Kalinovsky, A.I.; Dmitrenok, P.S.; Ivanchina, N.V. In Vitro Anticancer and Cancer-Preventive Activity of New Triterpene Glycosides from the Far Eastern Starfish Solaster pacificus. Mar Drugs 2022, 20, doi:10.3390/md20030216.
Solaster pacificus	Pacificusoside E	C54H82O22	Mus musculus	JB6 CI41	IC50	31.5	34.1	MTS colorimetric assay	24	Malyarenko, T.V.; Malyarenko, O.S.; Kicha, A.A.; Kalinovsky, A.I.; Dmitrenok, P.S.; Ivanchina, N.V. In Vitro Anticancer and Cancer-Preventive Activity of New Triterpene Glycosides from the Far Eastern Starfish Solaster pacificus. Mar Drugs 2022, 20, doi:10.3390/md20030216.
Solaster pacificus	Pacificusoside E	C54H82O22	Homo sapian	SK-MEL-2	IC50	37.6	40.7	MTS colorimetric assay	24	Malyarenko, T.V.; Malyarenko, O.S.; Kicha, A.A.; Kalinovsky, A.I.; Dmitrenok, P.S.; Ivanchina, N.V. In Vitro Anticancer and Cancer-Preventive Activity of New Triterpene Glycosides from the Far Eastern Starfish Solaster pacificus. Mar Drugs 2022, 20, doi:10.3390/md20030216.
Solaster pacificus	Pacificusoside E	C54H82O22	Homo sapian	SK-MEL-28	IC50	29	31.39	MTS colorimetric assay	24	Malyarenko, T.V.; Malyarenko, O.S.; Kicha, A.A.; Kalinovsky, A.I.; Dmitrenok, P.S.; Ivanchina, N.V. In Vitro Anticancer and Cancer-Preventive Activity of New Triterpene Glycosides from the Far Eastern Starfish Solaster pacificus. Mar Drugs 2022, 20, doi:10.3390/md20030216.
Solaster pacificus	Pacificusoside E	C54H82O22	Homo sapian	RPMI-7951	IC50	36.4	39.4	MTS colorimetric assay	24	Malyarenko, T.V.; Malyarenko, O.S.; Kicha, A.A.; Kalinovsky, A.I.; Dmitrenok, P.S.; Ivanchina, N.V. In Vitro Anticancer and Cancer-Preventive Activity of New Triterpene Glycosides from the Far Eastern Starfish Solaster pacificus. Mar Drugs 2022, 20, doi:10.3390/md20030216.
Solaster pacificus	Pacificusoside F	C55H83NaO25S	Mus musculus	JB6 CI41	IC50	6	7.19	MTS colorimetric assay	24	Malyarenko, T.V.; Malyarenko, O.S.; Kicha, A.A.; Kalinovsky, A.I.; Dmitrenok, P.S.; Ivanchina, N.V. In Vitro Anticancer and Cancer-Preventive Activity of New Triterpene Glycosides from the Far Eastern Starfish Solaster pacificus. Mar Drugs 2022, 20, doi:10.3390/md20030216.
Solaster pacificus	Pacificusoside F	C55H83NaO25S	Homo sapian	SK-MEL-2	IC50	0.68	0.81	MTS colorimetric assay	24	Malyarenko, T.V.; Malyarenko, O.S.; Kicha, A.A.; Kalinovsky, A.I.; Dmitrenok, P.S.; Ivanchina, N.V. In Vitro Anticancer and Cancer-Preventive Activity of New Triterpene Glycosides from the Far Eastern Starfish Solaster pacificus. Mar Drugs 2022, 20, doi:10.3390/md20030216.
Solaster pacificus	Pacificusoside F	C55H83NaO25S	Homo sapian	SK-MEL-28	IC50	14.8	17.74	MTS colorimetric assay	24	Malyarenko, T.V.; Malyarenko, O.S.; Kicha, A.A.; Kalinovsky, A.I.; Dmitrenok, P.S.; Ivanchina, N.V. In Vitro Anticancer and Cancer-Preventive Activity of New Triterpene Glycosides from the Far Eastern Starfish Solaster pacificus. Mar Drugs 2022, 20, doi:10.3390/md20030216.
Solaster pacificus	Pacificusoside F	C55H83NaO25S	Homo sapian	RPMI-7951	IC50	27.9	33.43	MTS colorimetric assay	24	Malyarenko, T.V.; Malyarenko, O.S.; Kicha, A.A.; Kalinovsky, A.I.; Dmitrenok, P.S.; Ivanchina, N.V. In Vitro Anticancer and Cancer-Preventive Activity of New Triterpene Glycosides from the Far Eastern Starfish Solaster pacificus. Mar Drugs 2022, 20, doi:10.3390/md20030216.
Solaster pacificus	Pacificusoside G	C54H82O22	Mus musculus	JB6 CI41	IC50	8.7	9.42	MTS colorimetric assay	24	Malyarenko, T.V.; Malyarenko, O.S.; Kicha, A.A.; Kalinovsky, A.I.; Dmitrenok, P.S.; Ivanchina, N.V. In Vitro Anticancer and Cancer-Preventive Activity of New Triterpene Glycosides from the Far Eastern Starfish Solaster pacificus. Mar Drugs 2022, 20, doi:10.3390/md20030216.
Solaster pacificus	Pacificusoside G	C54H82O22	Homo sapian	SK-MEL-2	IC50	37.3	40.38	MTS colorimetric assay	24	Malyarenko, T.V.; Malyarenko, O.S.; Kicha, A.A.; Kalinovsky, A.I.; Dmitrenok, P.S.; Ivanchina, N.V. In Vitro Anticancer and Cancer-Preventive Activity of New Triterpene Glycosides from the Far Eastern Starfish Solaster pacificus. Mar Drugs 2022, 20, doi:10.3390/md20030216.
Solaster pacificus	Pacificusoside G	C54H82O22	Homo sapian	SK-MEL-28	IC50	25.3	27.38	MTS colorimetric assay	24	Malyarenko, T.V.; Malyarenko, O.S.; Kicha, A.A.; Kalinovsky, A.I.; Dmitrenok, P.S.; Ivanchina, N.V. In Vitro Anticancer and Cancer-Preventive Activity of New Triterpene Glycosides from the Far Eastern Starfish Solaster pacificus. Mar Drugs 2022, 20, doi:10.3390/md20030216.
Solaster pacificus	Pacificusoside G	C54H82O22	Homo sapian	RPMI-7951	IC50	38	41.14	MTS colorimetric assay	24	Malyarenko, T.V.; Malyarenko, O.S.; Kicha, A.A.; Kalinovsky, A.I.; Dmitrenok, P.S.; Ivanchina, N.V. In Vitro Anticancer and Cancer-Preventive Activity of New Triterpene Glycosides from the Far Eastern Starfish Solaster pacificus. Mar Drugs 2022, 20, doi:10.3390/md20030216.
Solaster pacificus	Pacificusoside H	C55H83NaO26S	Mus musculus	JB6 CI41	IC50	6.6	8.02	MTS colorimetric assay	24	Malyarenko, T.V.; Malyarenko, O.S.; Kicha, A.A.; Kalinovsky, A.I.; Dmitrenok, P.S.; Ivanchina, N.V. In Vitro Anticancer and Cancer-Preventive Activity of New Triterpene Glycosides from the Far Eastern Starfish Solaster pacificus. Mar Drugs 2022, 20, doi:10.3390/md20030216.
Solaster pacificus	Pacificusoside H	C55H83NaO26S	Homo sapian	SK-MEL-2	IC50	0.69	0.84	MTS colorimetric assay	24	Malyarenko, T.V.; Malyarenko, O.S.; Kicha, A.A.; Kalinovsky, A.I.; Dmitrenok, P.S.; Ivanchina, N.V. In Vitro Anticancer and Cancer-Preventive Activity of New Triterpene Glycosides from the Far Eastern Starfish Solaster pacificus. Mar Drugs 2022, 20, doi:10.3390/md20030216.
Solaster pacificus	Pacificusoside H	C55H83NaO26S	Homo sapian	SK-MEL-28	IC50	8.2	9.96	MTS colorimetric assay	24	Malyarenko, T.V.; Malyarenko, O.S.; Kicha, A.A.; Kalinovsky, A.I.; Dmitrenok, P.S.; Ivanchina, N.V. In Vitro Anticancer and Cancer-Preventive Activity of New Triterpene Glycosides from the Far Eastern Starfish Solaster pacificus. Mar Drugs 2022, 20, doi:10.3390/md20030216.
Solaster pacificus	Pacificusoside H	C55H83NaO26S	Homo sapian	RPMI-7951	IC50	32.4	39.35	MTS colorimetric assay	24	Malyarenko, T.V.; Malyarenko, O.S.; Kicha, A.A.; Kalinovsky, A.I.; Dmitrenok, P.S.; Ivanchina, N.V. In Vitro Anticancer and Cancer-Preventive Activity of New Triterpene Glycosides from the Far Eastern Starfish Solaster pacificus. Mar Drugs 2022, 20, doi:10.3390/md20030216.
Solaster pacificus	Pacificusoside I	C54H84O26	Mus musculus	JB6 CI41	IC50	8.7	9.99	MTS colorimetric assay	24	Malyarenko, T.V.; Malyarenko, O.S.; Kicha, A.A.; Kalinovsky, A.I.; Dmitrenok, P.S.; Ivanchina, N.V. In Vitro Anticancer and Cancer-Preventive Activity of New Triterpene Glycosides from the Far Eastern Starfish Solaster pacificus. Mar Drugs 2022, 20, doi:10.3390/md20030216.
Solaster pacificus	Pacificusoside I	C54H84O26	Homo sapian	SK-MEL-2	IC50	5.6	6.43	MTS colorimetric assay	24	Malyarenko, T.V.; Malyarenko, O.S.; Kicha, A.A.; Kalinovsky, A.I.; Dmitrenok, P.S.; Ivanchina, N.V. In Vitro Anticancer and Cancer-Preventive Activity of New Triterpene Glycosides from the Far Eastern Starfish Solaster pacificus. Mar Drugs 2022, 20, doi:10.3390/md20030216.
Solaster pacificus	Pacificusoside I	C54H84O26	Homo sapian	SK-MEL-28	IC50	23	23.42	MTS colorimetric assay	24	Malyarenko, T.V.; Malyarenko, O.S.; Kicha, A.A.; Kalinovsky, A.I.; Dmitrenok, P.S.; Ivanchina, N.V. In Vitro Anticancer and Cancer-Preventive Activity of New Triterpene Glycosides from the Far Eastern Starfish Solaster pacificus. Mar Drugs 2022, 20, doi:10.3390/md20030216.
Solaster pacificus	Pacificusoside I	C54H84O26	Homo sapian	RPMI-7951	IC50	31.4	36.06	MTS colorimetric assay	24	Malyarenko, T.V.; Malyarenko, O.S.; Kicha, A.A.; Kalinovsky, A.I.; Dmitrenok, P.S.; Ivanchina, N.V. In Vitro Anticancer and Cancer-Preventive Activity of New Triterpene Glycosides from the Far Eastern Starfish Solaster pacificus. Mar Drugs 2022, 20, doi:10.3390/md20030216.
Solaster pacificus	Pacificusoside J	C47H72O20	Mus musculus	JB6 CI41	IC50	32.8	31.37	MTS colorimetric assay	24	Malyarenko, T.V.; Malyarenko, O.S.; Kicha, A.A.; Kalinovsky, A.I.; Dmitrenok, P.S.; Ivanchina, N.V. In Vitro Anticancer and Cancer-Preventive Activity of New Triterpene Glycosides from the Far Eastern Starfish Solaster pacificus. Mar Drugs 2022, 20, doi:10.3390/md20030216.
Solaster pacificus	Pacificusoside J	C47H72O20	Homo sapian	SK-MEL-2	IC50	>50	>47.8	MTS colorimetric assay	24	Malyarenko, T.V.; Malyarenko, O.S.; Kicha, A.A.; Kalinovsky, A.I.; Dmitrenok, P.S.; Ivanchina, N.V. In Vitro Anticancer and Cancer-Preventive Activity of New Triterpene Glycosides from the Far Eastern Starfish Solaster pacificus. Mar Drugs 2022, 20, doi:10.3390/md20030216.
Solaster pacificus	Pacificusoside J	C47H72O20	Homo sapian	SK-MEL-28	IC50	42	40.17	MTS colorimetric assay	24	Malyarenko, T.V.; Malyarenko, O.S.; Kicha, A.A.; Kalinovsky, A.I.; Dmitrenok, P.S.; Ivanchina, N.V. In Vitro Anticancer and Cancer-Preventive Activity of New Triterpene Glycosides from the Far Eastern Starfish Solaster pacificus. Mar Drugs 2022, 20, doi:10.3390/md20030216.
Solaster pacificus	Pacificusoside J	C47H72O20	Homo sapian	RPMI-7951	IC50	>50	>47.8	MTS colorimetric assay	24	Malyarenko, T.V.; Malyarenko, O.S.; Kicha, A.A.; Kalinovsky, A.I.; Dmitrenok, P.S.; Ivanchina, N.V. In Vitro Anticancer and Cancer-Preventive Activity of New Triterpene Glycosides from the Far Eastern Starfish Solaster pacificus. Mar Drugs 2022, 20, doi:10.3390/md20030216.
Solaster pacificus	Pacificusoside K	C48H73NaO23S	Mus musculus	JB6 CI41	IC50	7.4	7.94	MTS colorimetric assay	24	Malyarenko, T.V.; Malyarenko, O.S.; Kicha, A.A.; Kalinovsky, A.I.; Dmitrenok, P.S.; Ivanchina, N.V. In Vitro Anticancer and Cancer-Preventive Activity of New Triterpene Glycosides from the Far Eastern Starfish Solaster pacificus. Mar Drugs 2022, 20, doi:10.3390/md20030216.
Solaster pacificus	Pacificusoside K	C48H73NaO23S	Homo sapian	SK-MEL-2	IC50	0.75	0.8	MTS colorimetric assay	24	Malyarenko, T.V.; Malyarenko, O.S.; Kicha, A.A.; Kalinovsky, A.I.; Dmitrenok, P.S.; Ivanchina, N.V. In Vitro Anticancer and Cancer-Preventive Activity of New Triterpene Glycosides from the Far Eastern Starfish Solaster pacificus. Mar Drugs 2022, 20, doi:10.3390/md20030216.
Solaster pacificus	Pacificusoside K	C48H73NaO23S	Homo sapian	SK-MEL-28	IC50	23.3	24.99	MTS colorimetric assay	24	Malyarenko, T.V.; Malyarenko, O.S.; Kicha, A.A.; Kalinovsky, A.I.; Dmitrenok, P.S.; Ivanchina, N.V. In Vitro Anticancer and Cancer-Preventive Activity of New Triterpene Glycosides from the Far Eastern Starfish Solaster pacificus. Mar Drugs 2022, 20, doi:10.3390/md20030216.
Solaster pacificus	Pacificusoside K	C48H73NaO23S	Homo sapian	RPMI-7951	IC50	32.4	34.75	MTS colorimetric assay	24	Malyarenko, T.V.; Malyarenko, O.S.; Kicha, A.A.; Kalinovsky, A.I.; Dmitrenok, P.S.; Ivanchina, N.V. In Vitro Anticancer and Cancer-Preventive Activity of New Triterpene Glycosides from the Far Eastern Starfish Solaster pacificus. Mar Drugs 2022, 20, doi:10.3390/md20030216.
Solaster pacificus	Cucumarioside D	C61H94O27	Mus musculus	JB6 CI41	IC50	6.1	7.68	MTS colorimetric assay	24	Malyarenko, T.V.; Malyarenko, O.S.; Kicha, A.A.; Kalinovsky, A.I.; Dmitrenok, P.S.; Ivanchina, N.V. In Vitro Anticancer and Cancer-Preventive Activity of New Triterpene Glycosides from the Far Eastern Starfish Solaster pacificus. Mar Drugs 2022, 20, doi:10.3390/md20030216.
Solaster pacificus	Cucumarioside D	C61H94O27	Homo sapian	SK-MEL-2	IC50	0.67	0.84	MTS colorimetric assay	24	Malyarenko, T.V.; Malyarenko, O.S.; Kicha, A.A.; Kalinovsky, A.I.; Dmitrenok, P.S.; Ivanchina, N.V. In Vitro Anticancer and Cancer-Preventive Activity of New Triterpene Glycosides from the Far Eastern Starfish Solaster pacificus. Mar Drugs 2022, 20, doi:10.3390/md20030216.
Solaster pacificus	Cucumarioside D	C61H94O27	Homo sapian	SK-MEL-28	IC50	8.3	10.45	MTS colorimetric assay	24	Malyarenko, T.V.; Malyarenko, O.S.; Kicha, A.A.; Kalinovsky, A.I.; Dmitrenok, P.S.; Ivanchina, N.V. In Vitro Anticancer and Cancer-Preventive Activity of New Triterpene Glycosides from the Far Eastern Starfish Solaster pacificus. Mar Drugs 2022, 20, doi:10.3390/md20030216.
Solaster pacificus	Cucumarioside D	C61H94O27	Homo sapian	RPMI-7951	IC50	29.2	36.77	MTS colorimetric assay	24	Malyarenko, T.V.; Malyarenko, O.S.; Kicha, A.A.; Kalinovsky, A.I.; Dmitrenok, P.S.; Ivanchina, N.V. In Vitro Anticancer and Cancer-Preventive Activity of New Triterpene Glycosides from the Far Eastern Starfish Solaster pacificus. Mar Drugs 2022, 20, doi:10.3390/md20030216.
Solaster pacificus	Pacificusoside A	C57H86O27	Homo sapian	HEK 293	IC50	>40	>48.1	MTS colorimetric assay	24	Malyarenko, T.V.; Kicha, A.A.; Kalinovsky, A.I.; Dmitrenok, P.S.; Malyarenko, O.S.; Kuzmich, A.S.; Stonik, V.A.; Ivanchina, N.V. New Triterpene Glycosides from the Far Eastern Starfish Solaster pacificus and Their Biological Activity. Biomolecules 2021, 11, doi:10.3390/biom11030427.
Solaster pacificus	Pacificusoside A	C57H86O27	Homo sapian	HT-29	IC50	>40	>48.1	MTS colorimetric assay	24	Malyarenko, T.V.; Kicha, A.A.; Kalinovsky, A.I.; Dmitrenok, P.S.; Malyarenko, O.S.; Kuzmich, A.S.; Stonik, V.A.; Ivanchina, N.V. New Triterpene Glycosides from the Far Eastern Starfish Solaster pacificus and Their Biological Activity. Biomolecules 2021, 11, doi:10.3390/biom11030427.
Solaster pacificus	Pacificusoside A	C57H86O27	Homo sapian	RPMI-7951	IC50	>40	>48.1	MTS colorimetric assay	24	Malyarenko, T.V.; Kicha, A.A.; Kalinovsky, A.I.; Dmitrenok, P.S.; Malyarenko, O.S.; Kuzmich, A.S.; Stonik, V.A.; Ivanchina, N.V. New Triterpene Glycosides from the Far Eastern Starfish Solaster pacificus and Their Biological Activity. Biomolecules 2021, 11, doi:10.3390/biom11030427.
Solaster pacificus	Pacificusoside A	C57H86O27	Homo sapian	MDA-MB-231	IC50	>40	>48.1	MTS colorimetric assay	24	Malyarenko, T.V.; Kicha, A.A.; Kalinovsky, A.I.; Dmitrenok, P.S.; Malyarenko, O.S.; Kuzmich, A.S.; Stonik, V.A.; Ivanchina, N.V. New Triterpene Glycosides from the Far Eastern Starfish Solaster pacificus and Their Biological Activity. Biomolecules 2021, 11, doi:10.3390/biom11030427.
Solaster pacificus	Pacificusoside B	C53H82O24	Homo sapian	HEK 293	IC50	28.6	31.55	MTS colorimetric assay	24	Malyarenko, T.V.; Kicha, A.A.; Kalinovsky, A.I.; Dmitrenok, P.S.; Malyarenko, O.S.; Kuzmich, A.S.; Stonik, V.A.; Ivanchina, N.V. New Triterpene Glycosides from the Far Eastern Starfish Solaster pacificus and Their Biological Activity. Biomolecules 2021, 11, doi:10.3390/biom11030427.
Solaster pacificus	Pacificusoside B	C53H82O24	Homo sapian	HT-29	IC50	26.2	28.9	MTS colorimetric assay	24	Malyarenko, T.V.; Kicha, A.A.; Kalinovsky, A.I.; Dmitrenok, P.S.; Malyarenko, O.S.; Kuzmich, A.S.; Stonik, V.A.; Ivanchina, N.V. New Triterpene Glycosides from the Far Eastern Starfish Solaster pacificus and Their Biological Activity. Biomolecules 2021, 11, doi:10.3390/biom11030427.
Solaster pacificus	Pacificusoside B	C53H82O24	Homo sapian	RPMI-7951	IC50	20.4	22.51	MTS colorimetric assay	24	Malyarenko, T.V.; Kicha, A.A.; Kalinovsky, A.I.; Dmitrenok, P.S.; Malyarenko, O.S.; Kuzmich, A.S.; Stonik, V.A.; Ivanchina, N.V. New Triterpene Glycosides from the Far Eastern Starfish Solaster pacificus and Their Biological Activity. Biomolecules 2021, 11, doi:10.3390/biom11030427.
Solaster pacificus	Pacificusoside B	C53H82O24	Homo sapian	MDA-MB-231	IC50	21.5	23.72	MTS colorimetric assay	24	Malyarenko, T.V.; Kicha, A.A.; Kalinovsky, A.I.; Dmitrenok, P.S.; Malyarenko, O.S.; Kuzmich, A.S.; Stonik, V.A.; Ivanchina, N.V. New Triterpene Glycosides from the Far Eastern Starfish Solaster pacificus and Their Biological Activity. Biomolecules 2021, 11, doi:10.3390/biom11030427.
Solaster pacificus	Pacificusoside C	C60H94O26	Homo sapian	HEK 293	IC50	6.7	8.24	MTS colorimetric assay	24	Malyarenko, T.V.; Kicha, A.A.; Kalinovsky, A.I.; Dmitrenok, P.S.; Malyarenko, O.S.; Kuzmich, A.S.; Stonik, V.A.; Ivanchina, N.V. New Triterpene Glycosides from the Far Eastern Starfish Solaster pacificus and Their Biological Activity. Biomolecules 2021, 11, doi:10.3390/biom11030427.
Solaster pacificus	Pacificusoside C	C60H94O26	Homo sapian	HT-29	IC50	6.2	7.62	MTS colorimetric assay	24	Malyarenko, T.V.; Kicha, A.A.; Kalinovsky, A.I.; Dmitrenok, P.S.; Malyarenko, O.S.; Kuzmich, A.S.; Stonik, V.A.; Ivanchina, N.V. New Triterpene Glycosides from the Far Eastern Starfish Solaster pacificus and Their Biological Activity. Biomolecules 2021, 11, doi:10.3390/biom11030427.
Solaster pacificus	Pacificusoside C	C60H94O26	Homo sapian	RPMI-7951	IC50	23.7	29.14	MTS colorimetric assay	24	Malyarenko, T.V.; Kicha, A.A.; Kalinovsky, A.I.; Dmitrenok, P.S.; Malyarenko, O.S.; Kuzmich, A.S.; Stonik, V.A.; Ivanchina, N.V. New Triterpene Glycosides from the Far Eastern Starfish Solaster pacificus and Their Biological Activity. Biomolecules 2021, 11, doi:10.3390/biom11030427.
Solaster pacificus	Pacificusoside C	C60H94O26	Homo sapian	MDA-MB-231	IC50	6.4	7.87	MTS colorimetric assay	24	Malyarenko, T.V.; Kicha, A.A.; Kalinovsky, A.I.; Dmitrenok, P.S.; Malyarenko, O.S.; Kuzmich, A.S.; Stonik, V.A.; Ivanchina, N.V. New Triterpene Glycosides from the Far Eastern Starfish Solaster pacificus and Their Biological Activity. Biomolecules 2021, 11, doi:10.3390/biom11030427.
Solaster pacificus	Cucumarioside C1	C60H92O26	Homo sapian	HEK 293	IC50	5.5	6.76	MTS colorimetric assay	24	Malyarenko, T.V.; Kicha, A.A.; Kalinovsky, A.I.; Dmitrenok, P.S.; Malyarenko, O.S.; Kuzmich, A.S.; Stonik, V.A.; Ivanchina, N.V. New Triterpene Glycosides from the Far Eastern Starfish Solaster pacificus and Their Biological Activity. Biomolecules 2021, 11, doi:10.3390/biom11030427.
Solaster pacificus	Cucumarioside C1	C60H92O26	Homo sapian	HT-29	IC50	5.3	6.52	MTS colorimetric assay	24	Malyarenko, T.V.; Kicha, A.A.; Kalinovsky, A.I.; Dmitrenok, P.S.; Malyarenko, O.S.; Kuzmich, A.S.; Stonik, V.A.; Ivanchina, N.V. New Triterpene Glycosides from the Far Eastern Starfish Solaster pacificus and Their Biological Activity. Biomolecules 2021, 11, doi:10.3390/biom11030427.
Solaster pacificus	Cucumarioside C1	C60H92O26	Homo sapian	RPMI-7951	IC50	5.8	7.13	MTS colorimetric assay	24	Malyarenko, T.V.; Kicha, A.A.; Kalinovsky, A.I.; Dmitrenok, P.S.; Malyarenko, O.S.; Kuzmich, A.S.; Stonik, V.A.; Ivanchina, N.V. New Triterpene Glycosides from the Far Eastern Starfish Solaster pacificus and Their Biological Activity. Biomolecules 2021, 11, doi:10.3390/biom11030427.
Solaster pacificus	Cucumarioside C1	C60H92O26	Homo sapian	MDA-MB-231	IC50	3.6	4.43	MTS colorimetric assay	24	Malyarenko, T.V.; Kicha, A.A.; Kalinovsky, A.I.; Dmitrenok, P.S.; Malyarenko, O.S.; Kuzmich, A.S.; Stonik, V.A.; Ivanchina, N.V. New Triterpene Glycosides from the Far Eastern Starfish Solaster pacificus and Their Biological Activity. Biomolecules 2021, 11, doi:10.3390/biom11030427.
Solaster pacificus	Cucumarioside C2	C60H92O26	Homo sapian	HEK 293	IC50	7.9	9.71	MTS colorimetric assay	24	Malyarenko, T.V.; Kicha, A.A.; Kalinovsky, A.I.; Dmitrenok, P.S.; Malyarenko, O.S.; Kuzmich, A.S.; Stonik, V.A.; Ivanchina, N.V. New Triterpene Glycosides from the Far Eastern Starfish Solaster pacificus and Their Biological Activity. Biomolecules 2021, 11, doi:10.3390/biom11030427.
Solaster pacificus	Cucumarioside C2	C60H92O26	Homo sapian	HT-29	IC50	5.5	6.76	MTS colorimetric assay	24	Malyarenko, T.V.; Kicha, A.A.; Kalinovsky, A.I.; Dmitrenok, P.S.; Malyarenko, O.S.; Kuzmich, A.S.; Stonik, V.A.; Ivanchina, N.V. New Triterpene Glycosides from the Far Eastern Starfish Solaster pacificus and Their Biological Activity. Biomolecules 2021, 11, doi:10.3390/biom11030427.
Solaster pacificus	Cucumarioside C2	C60H92O26	Homo sapian	RPMI-7951	IC50	5.9	7.25	MTS colorimetric assay	24	Malyarenko, T.V.; Kicha, A.A.; Kalinovsky, A.I.; Dmitrenok, P.S.; Malyarenko, O.S.; Kuzmich, A.S.; Stonik, V.A.; Ivanchina, N.V. New Triterpene Glycosides from the Far Eastern Starfish Solaster pacificus and Their Biological Activity. Biomolecules 2021, 11, doi:10.3390/biom11030427.
Solaster pacificus	Cucumarioside C2	C60H92O26	Homo sapian	MDA-MB-231	IC50	4.4	5.41	MTS colorimetric assay	24	Malyarenko, T.V.; Kicha, A.A.; Kalinovsky, A.I.; Dmitrenok, P.S.; Malyarenko, O.S.; Kuzmich, A.S.; Stonik, V.A.; Ivanchina, N.V. New Triterpene Glycosides from the Far Eastern Starfish Solaster pacificus and Their Biological Activity. Biomolecules 2021, 11, doi:10.3390/biom11030427.
Solaster pacificus	Cucumarioside A10	C48H74O20	Homo sapian	HEK 293	IC50	6.3	6.11	MTS colorimetric assay	24	Malyarenko, T.V.; Kicha, A.A.; Kalinovsky, A.I.; Dmitrenok, P.S.; Malyarenko, O.S.; Kuzmich, A.S.; Stonik, V.A.; Ivanchina, N.V. New Triterpene Glycosides from the Far Eastern Starfish Solaster pacificus and Their Biological Activity. Biomolecules 2021, 11, doi:10.3390/biom11030427.
Solaster pacificus	Cucumarioside A10	C48H74O20	Homo sapian	HT-29	IC50	7.8	7.58	MTS colorimetric assay	24	Malyarenko, T.V.; Kicha, A.A.; Kalinovsky, A.I.; Dmitrenok, P.S.; Malyarenko, O.S.; Kuzmich, A.S.; Stonik, V.A.; Ivanchina, N.V. New Triterpene Glycosides from the Far Eastern Starfish Solaster pacificus and Their Biological Activity. Biomolecules 2021, 11, doi:10.3390/biom11030427.
Solaster pacificus	Cucumarioside A10	C48H74O20	Homo sapian	RPMI-7951	IC50	5.8	5.63	MTS colorimetric assay	24	Malyarenko, T.V.; Kicha, A.A.; Kalinovsky, A.I.; Dmitrenok, P.S.; Malyarenko, O.S.; Kuzmich, A.S.; Stonik, V.A.; Ivanchina, N.V. New Triterpene Glycosides from the Far Eastern Starfish Solaster pacificus and Their Biological Activity. Biomolecules 2021, 11, doi:10.3390/biom11030427.
Solaster pacificus	Cucumarioside A10	C48H74O20	Homo sapian	MDA-MB-231	IC50	5.5	5.34	MTS colorimetric assay	24	Malyarenko, T.V.; Kicha, A.A.; Kalinovsky, A.I.; Dmitrenok, P.S.; Malyarenko, O.S.; Kuzmich, A.S.; Stonik, V.A.; Ivanchina, N.V. New Triterpene Glycosides from the Far Eastern Starfish Solaster pacificus and Their Biological Activity. Biomolecules 2021, 11, doi:10.3390/biom11030427.
Certonardoa semiregularis	Certonardoside A	C39H65NaO17S	Homo sapian	A549	ED50	>34.8	>30	SRB colorimetric assay	24	Wang, W.H.; Li, F.M.; Hong, J.K.; Lee, C.O.; Cho, H.Y.; Im, K.S.; Jung, J.H. Four new saponins from the starfish. Chem Pharm Bull 2003, 51, 435-439.
Certonardoa semiregularis	Certonardoside A	C39H65NaO17S	Homo sapian	SK-OV-3	ED50	>34.8	>30	SRB colorimetric assay	24	Wang, W.H.; Li, F.M.; Hong, J.K.; Lee, C.O.; Cho, H.Y.; Im, K.S.; Jung, J.H. Four new saponins from the starfish. Chem Pharm Bull 2003, 51, 435-439.
Certonardoa semiregularis	Certonardoside A	C39H65NaO17S	Homo sapian	SK-MEL-2	ED50	7.78	6.7	SRB colorimetric assay	24	Wang, W.H.; Li, F.M.; Hong, J.K.; Lee, C.O.; Cho, H.Y.; Im, K.S.; Jung, J.H. Four new saponins from the starfish. Chem Pharm Bull 2003, 51, 435-439.
Certonardoa semiregularis	Certonardoside A	C39H65NaO17S	Homo sapian	XF498	ED50	>34.8	>30	SRB colorimetric assay	24	Wang, W.H.; Li, F.M.; Hong, J.K.; Lee, C.O.; Cho, H.Y.; Im, K.S.; Jung, J.H. Four new saponins from the starfish. Chem Pharm Bull 2003, 51, 435-439.
Certonardoa semiregularis	Certonardoside A	C39H65NaO17S	Homo sapian	HCT15	ED50	>34.8	>30	SRB colorimetric assay	24	Wang, W.H.; Li, F.M.; Hong, J.K.; Lee, C.O.; Cho, H.Y.; Im, K.S.; Jung, J.H. Four new saponins from the starfish. Chem Pharm Bull 2003, 51, 435-439.
Certonardoa semiregularis	Certonardoside B	C39H65NaO15S	Homo sapian	A549	ED50	>36.2	>30	SRB colorimetric assay	24	Wang, W.H.; Li, F.M.; Hong, J.K.; Lee, C.O.; Cho, H.Y.; Im, K.S.; Jung, J.H. Four new saponins from the starfish. Chem Pharm Bull 2003, 51, 435-439.
Certonardoa semiregularis	Certonardoside B	C39H65NaO15S	Homo sapian	SK-OV-3	ED50	>36.2	>30	SRB colorimetric assay	24	Wang, W.H.; Li, F.M.; Hong, J.K.; Lee, C.O.; Cho, H.Y.; Im, K.S.; Jung, J.H. Four new saponins from the starfish. Chem Pharm Bull 2003, 51, 435-439.
Certonardoa semiregularis	Certonardoside B	C39H65NaO15S	Homo sapian	SK-MEL-2	ED50	>36.2	>30	SRB colorimetric assay	24	Wang, W.H.; Li, F.M.; Hong, J.K.; Lee, C.O.; Cho, H.Y.; Im, K.S.; Jung, J.H. Four new saponins from the starfish. Chem Pharm Bull 2003, 51, 435-439.
Certonardoa semiregularis	Certonardoside B	C39H65NaO15S	Homo sapian	XF498	ED50	>36.2	>30	SRB colorimetric assay	24	Wang, W.H.; Li, F.M.; Hong, J.K.; Lee, C.O.; Cho, H.Y.; Im, K.S.; Jung, J.H. Four new saponins from the starfish. Chem Pharm Bull 2003, 51, 435-439.
Certonardoa semiregularis	Certonardoside B	C39H65NaO15S	Homo sapian	HCT15	ED50	>36.2	>30	SRB colorimetric assay	24	Wang, W.H.; Li, F.M.; Hong, J.K.; Lee, C.O.; Cho, H.Y.; Im, K.S.; Jung, J.H. Four new saponins from the starfish. Chem Pharm Bull 2003, 51, 435-439.
Certonardoa semiregularis	Certonardoside C	C39H65NaO16S	Homo sapian	A549	ED50	29.58	25	SRB colorimetric assay	24	Wang, W.H.; Li, F.M.; Hong, J.K.; Lee, C.O.; Cho, H.Y.; Im, K.S.; Jung, J.H. Four new saponins from the starfish. Chem Pharm Bull 2003, 51, 435-439.
Certonardoa semiregularis	Certonardoside C	C39H65NaO16S	Homo sapian	SK-OV-3	ED50	30.65	25.9	SRB colorimetric assay	24	Wang, W.H.; Li, F.M.; Hong, J.K.; Lee, C.O.; Cho, H.Y.; Im, K.S.; Jung, J.H. Four new saponins from the starfish. Chem Pharm Bull 2003, 51, 435-439.
Certonardoa semiregularis	Certonardoside C	C39H65NaO16S	Homo sapian	SK-MEL-2	ED50	4.49	3.8	SRB colorimetric assay	24	Wang, W.H.; Li, F.M.; Hong, J.K.; Lee, C.O.; Cho, H.Y.; Im, K.S.; Jung, J.H. Four new saponins from the starfish. Chem Pharm Bull 2003, 51, 435-439.
Certonardoa semiregularis	Certonardoside C	C39H65NaO16S	Homo sapian	XF498	ED50	22.96	19.4	SRB colorimetric assay	24	Wang, W.H.; Li, F.M.; Hong, J.K.; Lee, C.O.; Cho, H.Y.; Im, K.S.; Jung, J.H. Four new saponins from the starfish. Chem Pharm Bull 2003, 51, 435-439.
Certonardoa semiregularis	Certonardoside C	C39H65NaO16S	Homo sapian	HCT15	ED50	18.69	15.8	SRB colorimetric assay	24	Wang, W.H.; Li, F.M.; Hong, J.K.; Lee, C.O.; Cho, H.Y.; Im, K.S.; Jung, J.H. Four new saponins from the starfish. Chem Pharm Bull 2003, 51, 435-439.
Certonardoa semiregularis	Certonardoside D	C39H65NaO17S	Homo sapian	A549	ED50	>34.8	>30	SRB colorimetric assay	24	Wang, W.H.; Li, F.M.; Hong, J.K.; Lee, C.O.; Cho, H.Y.; Im, K.S.; Jung, J.H. Four new saponins from the starfish. Chem Pharm Bull 2003, 51, 435-439.
Certonardoa semiregularis	Certonardoside D	C39H65NaO17S	Homo sapian	SK-OV-3	ED50	>34.8	>30	SRB colorimetric assay	24	Wang, W.H.; Li, F.M.; Hong, J.K.; Lee, C.O.; Cho, H.Y.; Im, K.S.; Jung, J.H. Four new saponins from the starfish. Chem Pharm Bull 2003, 51, 435-439.
Certonardoa semiregularis	Certonardoside D	C39H65NaO17S	Homo sapian	SK-MEL-2	ED50	>34.8	>30	SRB colorimetric assay	24	Wang, W.H.; Li, F.M.; Hong, J.K.; Lee, C.O.; Cho, H.Y.; Im, K.S.; Jung, J.H. Four new saponins from the starfish. Chem Pharm Bull 2003, 51, 435-439.
Certonardoa semiregularis	Certonardoside D	C39H65NaO17S	Homo sapian	XF498	ED50	>34.8	>30	SRB colorimetric assay	24	Wang, W.H.; Li, F.M.; Hong, J.K.; Lee, C.O.; Cho, H.Y.; Im, K.S.; Jung, J.H. Four new saponins from the starfish. Chem Pharm Bull 2003, 51, 435-439.
Certonardoa semiregularis	Certonardoside D	C39H65NaO17S	Homo sapian	HCT15	ED50	>34.8	>30	SRB colorimetric assay	24	Wang, W.H.; Li, F.M.; Hong, J.K.; Lee, C.O.; Cho, H.Y.; Im, K.S.; Jung, J.H. Four new saponins from the starfish. Chem Pharm Bull 2003, 51, 435-439.
Certonardoa semiregularis	Certonardoside E	C39H65NaO16S	Homo sapian	A549	ED50	>35.5	>30	SRB colorimetric assay	24	Wang, W.H.; Li, F.M.; Hong, J.K.; Lee, C.O.; Cho, H.Y.; Im, K.S.; Jung, J.H. Four new saponins from the starfish. Chem Pharm Bull 2003, 51, 435-439.
Certonardoa semiregularis	Certonardoside E	C39H65NaO16S	Homo sapian	SK-OV-3	ED50	>35.5	>30	SRB colorimetric assay	24	Wang, W.H.; Li, F.M.; Hong, J.K.; Lee, C.O.; Cho, H.Y.; Im, K.S.; Jung, J.H. Four new saponins from the starfish. Chem Pharm Bull 2003, 51, 435-439.
Certonardoa semiregularis	Certonardoside E	C39H65NaO16S	Homo sapian	SK-MEL-2	ED50	>35.5	>30	SRB colorimetric assay	24	Wang, W.H.; Li, F.M.; Hong, J.K.; Lee, C.O.; Cho, H.Y.; Im, K.S.; Jung, J.H. Four new saponins from the starfish. Chem Pharm Bull 2003, 51, 435-439.
Certonardoa semiregularis	Certonardoside E	C39H65NaO16S	Homo sapian	XF498	ED50	>35.5	>30	SRB colorimetric assay	24	Wang, W.H.; Li, F.M.; Hong, J.K.; Lee, C.O.; Cho, H.Y.; Im, K.S.; Jung, J.H. Four new saponins from the starfish. Chem Pharm Bull 2003, 51, 435-439.
Certonardoa semiregularis	Certonardoside E	C39H65NaO16S	Homo sapian	HCT15	ED50	>35.5	>30	SRB colorimetric assay	24	Wang, W.H.; Li, F.M.; Hong, J.K.; Lee, C.O.; Cho, H.Y.; Im, K.S.; Jung, J.H. Four new saponins from the starfish. Chem Pharm Bull 2003, 51, 435-439.
Certonardoa semiregularis	Certonardoside F	C39H67NaO17S	Homo sapian	A549	ED50	>34.8	>30	SRB colorimetric assay	24	Wang, W.H.; Li, F.M.; Hong, J.K.; Lee, C.O.; Cho, H.Y.; Im, K.S.; Jung, J.H. Four new saponins from the starfish. Chem Pharm Bull 2003, 51, 435-439.
Certonardoa semiregularis	Certonardoside F	C39H67NaO17S	Homo sapian	SK-OV-3	ED50	>34.8	>30	SRB colorimetric assay	24	Wang, W.H.; Li, F.M.; Hong, J.K.; Lee, C.O.; Cho, H.Y.; Im, K.S.; Jung, J.H. Four new saponins from the starfish. Chem Pharm Bull 2003, 51, 435-439.
Certonardoa semiregularis	Certonardoside F	C39H67NaO17S	Homo sapian	SK-MEL-2	ED50	>34.8	>30	SRB colorimetric assay	24	Wang, W.H.; Li, F.M.; Hong, J.K.; Lee, C.O.; Cho, H.Y.; Im, K.S.; Jung, J.H. Four new saponins from the starfish. Chem Pharm Bull 2003, 51, 435-439.
Certonardoa semiregularis	Certonardoside F	C39H67NaO17S	Homo sapian	XF498	ED50	>34.8	>30	SRB colorimetric assay	24	Wang, W.H.; Li, F.M.; Hong, J.K.; Lee, C.O.; Cho, H.Y.; Im, K.S.; Jung, J.H. Four new saponins from the starfish. Chem Pharm Bull 2003, 51, 435-439.
Certonardoa semiregularis	Certonardoside F	C39H67NaO17S	Homo sapian	HCT15	ED50	>34.8	>30	SRB colorimetric assay	24	Wang, W.H.; Li, F.M.; Hong, J.K.; Lee, C.O.; Cho, H.Y.; Im, K.S.; Jung, J.H. Four new saponins from the starfish. Chem Pharm Bull 2003, 51, 435-439.
Certonardoa semiregularis	Certonardoside G	C39H67NaO16S	Homo sapian	A549	ED50	>35.4	>30	SRB colorimetric assay	24	Wang, W.H.; Li, F.M.; Hong, J.K.; Lee, C.O.; Cho, H.Y.; Im, K.S.; Jung, J.H. Four new saponins from the starfish. Chem Pharm Bull 2003, 51, 435-439.
Certonardoa semiregularis	Certonardoside G	C39H67NaO16S	Homo sapian	SK-OV-3	ED50	>35.4	>30	SRB colorimetric assay	24	Wang, W.H.; Li, F.M.; Hong, J.K.; Lee, C.O.; Cho, H.Y.; Im, K.S.; Jung, J.H. Four new saponins from the starfish. Chem Pharm Bull 2003, 51, 435-439.
Certonardoa semiregularis	Certonardoside G	C39H67NaO16S	Homo sapian	SK-MEL-2	ED50	>35.4	>30	SRB colorimetric assay	24	Wang, W.H.; Li, F.M.; Hong, J.K.; Lee, C.O.; Cho, H.Y.; Im, K.S.; Jung, J.H. Four new saponins from the starfish. Chem Pharm Bull 2003, 51, 435-439.
Certonardoa semiregularis	Certonardoside G	C39H67NaO16S	Homo sapian	XF498	ED50	>35.4	>30	SRB colorimetric assay	24	Wang, W.H.; Li, F.M.; Hong, J.K.; Lee, C.O.; Cho, H.Y.; Im, K.S.; Jung, J.H. Four new saponins from the starfish. Chem Pharm Bull 2003, 51, 435-439.
Certonardoa semiregularis	Certonardoside G	C39H67NaO16S	Homo sapian	HCT15	ED50	>35.4	>30	SRB colorimetric assay	24	Wang, W.H.; Li, F.M.; Hong, J.K.; Lee, C.O.; Cho, H.Y.; Im, K.S.; Jung, J.H. Four new saponins from the starfish. Chem Pharm Bull 2003, 51, 435-439.
Certonardoa semiregularis	Certonardoside H	C39H68O13	Homo sapian	A549	ED50	>40.3	>30	SRB colorimetric assay	24	Wang, W.H.; Li, F.M.; Hong, J.K.; Lee, C.O.; Cho, H.Y.; Im, K.S.; Jung, J.H. Four new saponins from the starfish. Chem Pharm Bull 2003, 51, 435-439.
Certonardoa semiregularis	Certonardoside H	C39H68O13	Homo sapian	SK-OV-3	ED50	>40.3	>30	SRB colorimetric assay	24	Wang, W.H.; Li, F.M.; Hong, J.K.; Lee, C.O.; Cho, H.Y.; Im, K.S.; Jung, J.H. Four new saponins from the starfish. Chem Pharm Bull 2003, 51, 435-439.
Certonardoa semiregularis	Certonardoside H	C39H68O13	Homo sapian	SK-MEL-2	ED50	21.61	16.1	SRB colorimetric assay	24	Wang, W.H.; Li, F.M.; Hong, J.K.; Lee, C.O.; Cho, H.Y.; Im, K.S.; Jung, J.H. Four new saponins from the starfish. Chem Pharm Bull 2003, 51, 435-439.
Certonardoa semiregularis	Certonardoside H	C39H68O13	Homo sapian	XF498	ED50	>40.3	>30	SRB colorimetric assay	24	Wang, W.H.; Li, F.M.; Hong, J.K.; Lee, C.O.; Cho, H.Y.; Im, K.S.; Jung, J.H. Four new saponins from the starfish. Chem Pharm Bull 2003, 51, 435-439.
Certonardoa semiregularis	Certonardoside H	C39H68O13	Homo sapian	HCT15	ED50	>40.3	>30	SRB colorimetric assay	24	Wang, W.H.; Li, F.M.; Hong, J.K.; Lee, C.O.; Cho, H.Y.; Im, K.S.; Jung, J.H. Four new saponins from the starfish. Chem Pharm Bull 2003, 51, 435-439.
Certonardoa semiregularis	Certonardoside I	C35H61NaO14S	Homo sapian	A549	ED50	>39.4	>30	SRB colorimetric assay	24	Wang, W.H.; Li, F.M.; Hong, J.K.; Lee, C.O.; Cho, H.Y.; Im, K.S.; Jung, J.H. Four new saponins from the starfish. Chem Pharm Bull 2003, 51, 435-439.
Certonardoa semiregularis	Certonardoside I	C35H61NaO14S	Homo sapian	SK-OV-3	ED50	>39.4	>30	SRB colorimetric assay	24	Wang, W.H.; Li, F.M.; Hong, J.K.; Lee, C.O.; Cho, H.Y.; Im, K.S.; Jung, J.H. Four new saponins from the starfish. Chem Pharm Bull 2003, 51, 435-439.
Certonardoa semiregularis	Certonardoside I	C35H61NaO14S	Homo sapian	SK-MEL-2	ED50	>39.4	>30	SRB colorimetric assay	24	Wang, W.H.; Li, F.M.; Hong, J.K.; Lee, C.O.; Cho, H.Y.; Im, K.S.; Jung, J.H. Four new saponins from the starfish. Chem Pharm Bull 2003, 51, 435-439.
Certonardoa semiregularis	Certonardoside I	C35H61NaO14S	Homo sapian	XF498	ED50	>39.4	>30	SRB colorimetric assay	24	Wang, W.H.; Li, F.M.; Hong, J.K.; Lee, C.O.; Cho, H.Y.; Im, K.S.; Jung, J.H. Four new saponins from the starfish. Chem Pharm Bull 2003, 51, 435-439.
Certonardoa semiregularis	Certonardoside I	C35H61NaO14S	Homo sapian	HCT15	ED50	>39.4	>30	SRB colorimetric assay	24	Wang, W.H.; Li, F.M.; Hong, J.K.; Lee, C.O.; Cho, H.Y.; Im, K.S.; Jung, J.H. Four new saponins from the starfish. Chem Pharm Bull 2003, 51, 435-439.
Certonardoa semiregularis	Certonardoside J	C35H61NaO13S	Homo sapian	A549	ED50	>40.3	>30	SRB colorimetric assay	24	Wang, W.H.; Li, F.M.; Hong, J.K.; Lee, C.O.; Cho, H.Y.; Im, K.S.; Jung, J.H. Four new saponins from the starfish. Chem Pharm Bull 2003, 51, 435-439.
Certonardoa semiregularis	Certonardoside J	C35H61NaO13S	Homo sapian	SK-OV-3	ED50	>40.3	>30	SRB colorimetric assay	24	Wang, W.H.; Li, F.M.; Hong, J.K.; Lee, C.O.; Cho, H.Y.; Im, K.S.; Jung, J.H. Four new saponins from the starfish. Chem Pharm Bull 2003, 51, 435-439.
Certonardoa semiregularis	Certonardoside J	C35H61NaO13S	Homo sapian	SK-MEL-2	ED50	>40.3	>30	SRB colorimetric assay	24	Wang, W.H.; Li, F.M.; Hong, J.K.; Lee, C.O.; Cho, H.Y.; Im, K.S.; Jung, J.H. Four new saponins from the starfish. Chem Pharm Bull 2003, 51, 435-439.
Certonardoa semiregularis	Certonardoside J	C35H61NaO13S	Homo sapian	XF498	ED50	>40.3	>30	SRB colorimetric assay	24	Wang, W.H.; Li, F.M.; Hong, J.K.; Lee, C.O.; Cho, H.Y.; Im, K.S.; Jung, J.H. Four new saponins from the starfish. Chem Pharm Bull 2003, 51, 435-439.
Certonardoa semiregularis	Certonardoside J	C35H61NaO13S	Homo sapian	HCT15	ED50	>40.3	>30	SRB colorimetric assay	24	Wang, W.H.; Li, F.M.; Hong, J.K.; Lee, C.O.; Cho, H.Y.; Im, K.S.; Jung, J.H. Four new saponins from the starfish. Chem Pharm Bull 2003, 51, 435-439.
Certonardoa semiregularis	Certonardoside K	C39H68O14	Homo sapian	A549	ED50	>39.4	>30	SRB colorimetric assay	24	Wang, W.H.; Li, F.M.; Hong, J.K.; Lee, C.O.; Cho, H.Y.; Im, K.S.; Jung, J.H. Four new saponins from the starfish. Chem Pharm Bull 2003, 51, 435-439.
Certonardoa semiregularis	Certonardoside K	C39H68O14	Homo sapian	SK-OV-3	ED50	>39.4	>30	SRB colorimetric assay	24	Wang, W.H.; Li, F.M.; Hong, J.K.; Lee, C.O.; Cho, H.Y.; Im, K.S.; Jung, J.H. Four new saponins from the starfish. Chem Pharm Bull 2003, 51, 435-439.
Certonardoa semiregularis	Certonardoside K	C39H68O14	Homo sapian	SK-MEL-2	ED50	13.93	10.6	SRB colorimetric assay	24	Wang, W.H.; Li, F.M.; Hong, J.K.; Lee, C.O.; Cho, H.Y.; Im, K.S.; Jung, J.H. Four new saponins from the starfish. Chem Pharm Bull 2003, 51, 435-439.
Certonardoa semiregularis	Certonardoside K	C39H68O14	Homo sapian	XF498	ED50	>39.4	>30	SRB colorimetric assay	24	Wang, W.H.; Li, F.M.; Hong, J.K.; Lee, C.O.; Cho, H.Y.; Im, K.S.; Jung, J.H. Four new saponins from the starfish. Chem Pharm Bull 2003, 51, 435-439.
Certonardoa semiregularis	Certonardoside K	C39H68O14	Homo sapian	HCT15	ED50	32.19	24.5	SRB colorimetric assay	24	Wang, W.H.; Li, F.M.; Hong, J.K.; Lee, C.O.; Cho, H.Y.; Im, K.S.; Jung, J.H. Four new saponins from the starfish. Chem Pharm Bull 2003, 51, 435-439.
Certonardoa semiregularis	Certonardoside L	C39H68O12	Homo sapian	A549	ED50	10.29	7.5	SRB colorimetric assay	24	Wang, W.H.; Li, F.M.; Hong, J.K.; Lee, C.O.; Cho, H.Y.; Im, K.S.; Jung, J.H. Four new saponins from the starfish. Chem Pharm Bull 2003, 51, 435-439.
Certonardoa semiregularis	Certonardoside L	C39H68O12	Homo sapian	SK-OV-3	ED50	9.33	6.8	SRB colorimetric assay	24	Wang, W.H.; Li, F.M.; Hong, J.K.; Lee, C.O.; Cho, H.Y.; Im, K.S.; Jung, J.H. Four new saponins from the starfish. Chem Pharm Bull 2003, 51, 435-439.
Certonardoa semiregularis	Certonardoside L	C39H68O12	Homo sapian	SK-MEL-2	ED50	7.96	5.8	SRB colorimetric assay	24	Wang, W.H.; Li, F.M.; Hong, J.K.; Lee, C.O.; Cho, H.Y.; Im, K.S.; Jung, J.H. Four new saponins from the starfish. Chem Pharm Bull 2003, 51, 435-439.
Certonardoa semiregularis	Certonardoside L	C39H68O12	Homo sapian	XF498	ED50	8.78	6.4	SRB colorimetric assay	24	Wang, W.H.; Li, F.M.; Hong, J.K.; Lee, C.O.; Cho, H.Y.; Im, K.S.; Jung, J.H. Four new saponins from the starfish. Chem Pharm Bull 2003, 51, 435-439.
Certonardoa semiregularis	Certonardoside L	C39H68O12	Homo sapian	HCT15	ED50	5.35	3.9	SRB colorimetric assay	24	Wang, W.H.; Li, F.M.; Hong, J.K.; Lee, C.O.; Cho, H.Y.; Im, K.S.; Jung, J.H. Four new saponins from the starfish. Chem Pharm Bull 2003, 51, 435-439.
Certonardoa semiregularis	Certonardoside M	C39H66O13	Homo sapian	A549	ED50	>40.4	>30	SRB colorimetric assay	24	Wang, W.H.; Li, F.M.; Hong, J.K.; Lee, C.O.; Cho, H.Y.; Im, K.S.; Jung, J.H. Four new saponins from the starfish. Chem Pharm Bull 2003, 51, 435-439.
Certonardoa semiregularis	Certonardoside M	C39H66O13	Homo sapian	SK-OV-3	ED50	>40.4	>30	SRB colorimetric assay	24	Wang, W.H.; Li, F.M.; Hong, J.K.; Lee, C.O.; Cho, H.Y.; Im, K.S.; Jung, J.H. Four new saponins from the starfish. Chem Pharm Bull 2003, 51, 435-439.
Certonardoa semiregularis	Certonardoside M	C39H66O13	Homo sapian	SK-MEL-2	ED50	13.06	9.7	SRB colorimetric assay	24	Wang, W.H.; Li, F.M.; Hong, J.K.; Lee, C.O.; Cho, H.Y.; Im, K.S.; Jung, J.H. Four new saponins from the starfish. Chem Pharm Bull 2003, 51, 435-439.
Certonardoa semiregularis	Certonardoside M	C39H66O13	Homo sapian	XF498	ED50	34.19	25.4	SRB colorimetric assay	24	Wang, W.H.; Li, F.M.; Hong, J.K.; Lee, C.O.; Cho, H.Y.; Im, K.S.; Jung, J.H. Four new saponins from the starfish. Chem Pharm Bull 2003, 51, 435-439.
Certonardoa semiregularis	Certonardoside M	C39H66O13	Homo sapian	HCT15	ED50	58.42	43.4	SRB colorimetric assay	24	Wang, W.H.; Li, F.M.; Hong, J.K.; Lee, C.O.; Cho, H.Y.; Im, K.S.; Jung, J.H. Four new saponins from the starfish. Chem Pharm Bull 2003, 51, 435-439.
Certonardoa semiregularis	Certonardoside N	C32H56O8	Homo sapian	A549	ED50	14.06	8	SRB colorimetric assay	24	Wang, W.H.; Li, F.M.; Hong, J.K.; Lee, C.O.; Cho, H.Y.; Im, K.S.; Jung, J.H. Four new saponins from the starfish. Chem Pharm Bull 2003, 51, 435-439.
Certonardoa semiregularis	Certonardoside N	C32H56O8	Homo sapian	SK-OV-3	ED50	14.77	8.4	SRB colorimetric assay	24	Wang, W.H.; Li, F.M.; Hong, J.K.; Lee, C.O.; Cho, H.Y.; Im, K.S.; Jung, J.H. Four new saponins from the starfish. Chem Pharm Bull 2003, 51, 435-439.
Certonardoa semiregularis	Certonardoside N	C32H56O8	Homo sapian	SK-MEL-2	ED50	13.54	7.7	SRB colorimetric assay	24	Wang, W.H.; Li, F.M.; Hong, J.K.; Lee, C.O.; Cho, H.Y.; Im, K.S.; Jung, J.H. Four new saponins from the starfish. Chem Pharm Bull 2003, 51, 435-439.
Certonardoa semiregularis	Certonardoside N	C32H56O8	Homo sapian	XF498	ED50	12.66	7.2	SRB colorimetric assay	24	Wang, W.H.; Li, F.M.; Hong, J.K.; Lee, C.O.; Cho, H.Y.; Im, K.S.; Jung, J.H. Four new saponins from the starfish. Chem Pharm Bull 2003, 51, 435-439.
Certonardoa semiregularis	Certonardoside N	C32H56O8	Homo sapian	HCT15	ED50	14.42	8.2	SRB colorimetric assay	24	Wang, W.H.; Li, F.M.; Hong, J.K.; Lee, C.O.; Cho, H.Y.; Im, K.S.; Jung, J.H. Four new saponins from the starfish. Chem Pharm Bull 2003, 51, 435-439.
Certonardoa semiregularis	Culcitoside C6	C40H70O14	Homo sapian	A549	ED50	>38.7	>30	SRB colorimetric assay	24	Wang, W.H.; Li, F.M.; Hong, J.K.; Lee, C.O.; Cho, H.Y.; Im, K.S.; Jung, J.H. Four new saponins from the starfish. Chem Pharm Bull 2003, 51, 435-439.
Certonardoa semiregularis	Culcitoside C6	C40H70O14	Homo sapian	SK-OV-3	ED50	>38.7	>30	SRB colorimetric assay	24	Wang, W.H.; Li, F.M.; Hong, J.K.; Lee, C.O.; Cho, H.Y.; Im, K.S.; Jung, J.H. Four new saponins from the starfish. Chem Pharm Bull 2003, 51, 435-439.
Certonardoa semiregularis	Culcitoside C6	C40H70O14	Homo sapian	SK-MEL-2	ED50	21.03	16.3	SRB colorimetric assay	24	Wang, W.H.; Li, F.M.; Hong, J.K.; Lee, C.O.; Cho, H.Y.; Im, K.S.; Jung, J.H. Four new saponins from the starfish. Chem Pharm Bull 2003, 51, 435-439.
Certonardoa semiregularis	Culcitoside C6	C40H70O14	Homo sapian	XF498	ED50	>38.7	>30	SRB colorimetric assay	24	Wang, W.H.; Li, F.M.; Hong, J.K.; Lee, C.O.; Cho, H.Y.; Im, K.S.; Jung, J.H. Four new saponins from the starfish. Chem Pharm Bull 2003, 51, 435-439.
Certonardoa semiregularis	Culcitoside C6	C40H70O14	Homo sapian	HCT15	ED50	>38.7	>30	SRB colorimetric assay	24	Wang, W.H.; Li, F.M.; Hong, J.K.; Lee, C.O.; Cho, H.Y.; Im, K.S.; Jung, J.H. Four new saponins from the starfish. Chem Pharm Bull 2003, 51, 435-439.
Culcita novaeguineae	Novaeguinoside A	C33H53Na3O16S3	Homo sapian	K562	IC50	3.39	3	MTT colorimetric assay	48	Tang, H.-F.; Cheng, G.; Wu, J.; Chen, X.-L.; Zhang, S.-Y.; Wen, A.-D.; Lin, H.-W. Cytotoxic asterosaponins capable of promoting polymerization of tubulin from the starfish Culcita novaeguineae. Journal of natural products 2009, 72, 284-289.
Culcita novaeguineae	Novaeguinoside A	C33H53Na3O16S3	Homo sapian	BEL-7402	IC50	2.71	2.4	SRB colorimetric assay	48	Tang, H.-F.; Cheng, G.; Wu, J.; Chen, X.-L.; Zhang, S.-Y.; Wen, A.-D.; Lin, H.-W. Cytotoxic asterosaponins capable of promoting polymerization of tubulin from the starfish Culcita novaeguineae. Journal of natural products 2009, 72, 284-289.
Culcita novaeguineae	Novaeguinoside B	C36H56NNa3O16S	Homo sapian	K562	IC50	9.19	7.9	MTT colorimetric assay	48	Tang, H.-F.; Cheng, G.; Wu, J.; Chen, X.-L.; Zhang, S.-Y.; Wen, A.-D.; Lin, H.-W. Cytotoxic asterosaponins capable of promoting polymerization of tubulin from the starfish Culcita novaeguineae. Journal of natural products 2009, 72, 284-289.
Culcita novaeguineae	Novaeguinoside B	C36H56NNa3O16S	Homo sapian	BEL-7402	IC50	11.05	9.5	SRB colorimetric assay	48	Tang, H.-F.; Cheng, G.; Wu, J.; Chen, X.-L.; Zhang, S.-Y.; Wen, A.-D.; Lin, H.-W. Cytotoxic asterosaponins capable of promoting polymerization of tubulin from the starfish Culcita novaeguineae. Journal of natural products 2009, 72, 284-289.
Culcita novaeguineae	Novaeguinoside C	C45H74Na2O22S2	Homo sapian	K562	IC50	1.19	1.3	MTT colorimetric assay	48	Tang, H.-F.; Cheng, G.; Wu, J.; Chen, X.-L.; Zhang, S.-Y.; Wen, A.-D.; Lin, H.-W. Cytotoxic asterosaponins capable of promoting polymerization of tubulin from the starfish Culcita novaeguineae. Journal of natural products 2009, 72, 284-289.
Culcita novaeguineae	Novaeguinoside C	C45H74Na2O22S2	Homo sapian	BEL-7402	IC50	0.64	0.7	SRB colorimetric assay	48	Tang, H.-F.; Cheng, G.; Wu, J.; Chen, X.-L.; Zhang, S.-Y.; Wen, A.-D.; Lin, H.-W. Cytotoxic asterosaponins capable of promoting polymerization of tubulin from the starfish Culcita novaeguineae. Journal of natural products 2009, 72, 284-289.
Culcita novaeguineae	Novaeguinoside D	C48H77NNa2O22S2	Homo sapian	K562	IC50	4.07	4.6	MTT colorimetric assay	48	Tang, H.-F.; Cheng, G.; Wu, J.; Chen, X.-L.; Zhang, S.-Y.; Wen, A.-D.; Lin, H.-W. Cytotoxic asterosaponins capable of promoting polymerization of tubulin from the starfish Culcita novaeguineae. Journal of natural products 2009, 72, 284-289.
Culcita novaeguineae	Novaeguinoside D	C48H77NNa2O22S2	Homo sapian	BEL-7402	IC50	3.63	4.1	SRB colorimetric assay	48	Tang, H.-F.; Cheng, G.; Wu, J.; Chen, X.-L.; Zhang, S.-Y.; Wen, A.-D.; Lin, H.-W. Cytotoxic asterosaponins capable of promoting polymerization of tubulin from the starfish Culcita novaeguineae. Journal of natural products 2009, 72, 284-289.
Diplasterias brucei	Diplasterioside A	C57H93NaO28S	Homo sapian	RPMI-7951	IC50	60	76.88	MTS colorimetric assay	24	Ivanchina, N.V.; Maliarenko, T.V.; Kicha, A.A.; Kalinovskii, A.I.; Dmitrenok, P.S.; Ermakova, S.P. [Two new asterosaponins from the antarctic starfish Diplasterias brucei. Structures and cytotoxic activities]. Bioorg Khim 2011, 37, 559-566, doi:10.1134/s1068162011030083.
Diplasterias brucei	Diplasterioside A	C57H93NaO28S	Homo sapian	HCT-116	IC50	136	174.3	MTS colorimetric assay	24	Ivanchina, N.V.; Maliarenko, T.V.; Kicha, A.A.; Kalinovskii, A.I.; Dmitrenok, P.S.; Ermakova, S.P. [Two new asterosaponins from the antarctic starfish Diplasterias brucei. Structures and cytotoxic activities]. Bioorg Khim 2011, 37, 559-566, doi:10.1134/s1068162011030083.
Diplasterias brucei	Diplasterioside A	C57H93NaO28S	Homo sapian	T-47D	IC50	153	174.3	MTS colorimetric assay	24	Ivanchina, N.V.; Maliarenko, T.V.; Kicha, A.A.; Kalinovskii, A.I.; Dmitrenok, P.S.; Ermakova, S.P. [Two new asterosaponins from the antarctic starfish Diplasterias brucei. Structures and cytotoxic activities]. Bioorg Khim 2011, 37, 559-566, doi:10.1134/s1068162011030083.
Diplasterias brucei	Diplasterioside B	C58H95NaO28S	Homo sapian	RPMI-7951	IC50	67	86.79	MTS colorimetric assay	24	Ivanchina, N.V.; Maliarenko, T.V.; Kicha, A.A.; Kalinovskii, A.I.; Dmitrenok, P.S.; Ermakova, S.P. [Two new asterosaponins from the antarctic starfish Diplasterias brucei. Structures and cytotoxic activities]. Bioorg Khim 2011, 37, 559-566, doi:10.1134/s1068162011030083.
Diplasterias brucei	Diplasterioside B	C58H95NaO28S	Homo sapian	HCT-116	IC50	>160	>207.3	MTS colorimetric assay	24	Ivanchina, N.V.; Maliarenko, T.V.; Kicha, A.A.; Kalinovskii, A.I.; Dmitrenok, P.S.; Ermakova, S.P. [Two new asterosaponins from the antarctic starfish Diplasterias brucei. Structures and cytotoxic activities]. Bioorg Khim 2011, 37, 559-566, doi:10.1134/s1068162011030083.
Diplasterias brucei	Diplasterioside B	C58H95NaO28S	Homo sapian	T-47D	IC50	>160	>207.3	MTS colorimetric assay	24	Ivanchina, N.V.; Maliarenko, T.V.; Kicha, A.A.; Kalinovskii, A.I.; Dmitrenok, P.S.; Ermakova, S.P. [Two new asterosaponins from the antarctic starfish Diplasterias brucei. Structures and cytotoxic activities]. Bioorg Khim 2011, 37, 559-566, doi:10.1134/s1068162011030083.
Diplasterias brucei	Asteriidoside A	C63H103NaO33S	Homo sapian	RPMI-7951	IC50	>160	>207.3	MTS colorimetric assay	24	Ivanchina, N.V.; Maliarenko, T.V.; Kicha, A.A.; Kalinovskii, A.I.; Dmitrenok, P.S.; Ermakova, S.P. [Two new asterosaponins from the antarctic starfish Diplasterias brucei. Structures and cytotoxic activities]. Bioorg Khim 2011, 37, 559-566, doi:10.1134/s1068162011030083.
Diplasterias brucei	Asteriidoside A	C63H103NaO33S	Homo sapian	HCT-116	IC50	>160	>207.3	MTS colorimetric assay	24	Ivanchina, N.V.; Maliarenko, T.V.; Kicha, A.A.; Kalinovskii, A.I.; Dmitrenok, P.S.; Ermakova, S.P. [Two new asterosaponins from the antarctic starfish Diplasterias brucei. Structures and cytotoxic activities]. Bioorg Khim 2011, 37, 559-566, doi:10.1134/s1068162011030083.
Diplasterias brucei	Asteriidoside A	C63H103NaO33S	Homo sapian	T-47D	IC50	>160	>207.3	MTS colorimetric assay	24	Ivanchina, N.V.; Maliarenko, T.V.; Kicha, A.A.; Kalinovskii, A.I.; Dmitrenok, P.S.; Ermakova, S.P. [Two new asterosaponins from the antarctic starfish Diplasterias brucei. Structures and cytotoxic activities]. Bioorg Khim 2011, 37, 559-566, doi:10.1134/s1068162011030083.
Acanthaster planci	Acanthaglycoside G	C51H81NaO26S	Homo sapian	RPMI-7951	IC50	>15	>18	MTS colorimetric assay	24	Ha, D.T.; Kicha, A.A.; Kalinovsky, A.I.; Malyarenko, T.V.; Popov, R.S.; Malyarenko, O.S.; Ermakova, S.P.; Thuy, T.T.T.; Long, P.Q.; Ivanchina, N.V. Asterosaponins from the tropical starfish Acanthaster planci and their cytotoxic and anticancer activities in vitro. Nat Prod Res 2021, 35, 548-555, doi:10.1080/14786419.2019.1585845.
Acanthaster planci	Acanthaglycoside G	C51H81NaO26S	Homo sapian	HT-29	IC50	>15	>18	MTS colorimetric assay	24	Ha, D.T.; Kicha, A.A.; Kalinovsky, A.I.; Malyarenko, T.V.; Popov, R.S.; Malyarenko, O.S.; Ermakova, S.P.; Thuy, T.T.T.; Long, P.Q.; Ivanchina, N.V. Asterosaponins from the tropical starfish Acanthaster planci and their cytotoxic and anticancer activities in vitro. Nat Prod Res 2021, 35, 548-555, doi:10.1080/14786419.2019.1585845.
Acanthaster planci	Acanthaglycoside G	C51H81NaO26S	Homo sapian	MDA-MB-231	IC50	>15	>18	MTS colorimetric assay	24	Ha, D.T.; Kicha, A.A.; Kalinovsky, A.I.; Malyarenko, T.V.; Popov, R.S.; Malyarenko, O.S.; Ermakova, S.P.; Thuy, T.T.T.; Long, P.Q.; Ivanchina, N.V. Asterosaponins from the tropical starfish Acanthaster planci and their cytotoxic and anticancer activities in vitro. Nat Prod Res 2021, 35, 548-555, doi:10.1080/14786419.2019.1585845.
Acanthaster planci	Pentareguloside G	C50H79NaO26S	Homo sapian	RPMI-7951	IC50	>15	>18	MTS colorimetric assay	24	Ha, D.T.; Kicha, A.A.; Kalinovsky, A.I.; Malyarenko, T.V.; Popov, R.S.; Malyarenko, O.S.; Ermakova, S.P.; Thuy, T.T.T.; Long, P.Q.; Ivanchina, N.V. Asterosaponins from the tropical starfish Acanthaster planci and their cytotoxic and anticancer activities in vitro. Nat Prod Res 2021, 35, 548-555, doi:10.1080/14786419.2019.1585845.
Acanthaster planci	Pentareguloside G	C50H79NaO26S	Homo sapian	HT-29	IC50	>15	>18	MTS colorimetric assay	24	Ha, D.T.; Kicha, A.A.; Kalinovsky, A.I.; Malyarenko, T.V.; Popov, R.S.; Malyarenko, O.S.; Ermakova, S.P.; Thuy, T.T.T.; Long, P.Q.; Ivanchina, N.V. Asterosaponins from the tropical starfish Acanthaster planci and their cytotoxic and anticancer activities in vitro. Nat Prod Res 2021, 35, 548-555, doi:10.1080/14786419.2019.1585845.
Acanthaster planci	Pentareguloside G	C50H79NaO26S	Homo sapian	MDA-MB-231	IC50	>15	>18	MTS colorimetric assay	24	Ha, D.T.; Kicha, A.A.; Kalinovsky, A.I.; Malyarenko, T.V.; Popov, R.S.; Malyarenko, O.S.; Ermakova, S.P.; Thuy, T.T.T.; Long, P.Q.; Ivanchina, N.V. Asterosaponins from the tropical starfish Acanthaster planci and their cytotoxic and anticancer activities in vitro. Nat Prod Res 2021, 35, 548-555, doi:10.1080/14786419.2019.1585845.
Acanthaster planci	Acanthaglycoside A	C56H89NaO27S	Homo sapian	RPMI-7951	IC50	15	18.95	MTS colorimetric assay	24	Ha, D.T.; Kicha, A.A.; Kalinovsky, A.I.; Malyarenko, T.V.; Popov, R.S.; Malyarenko, O.S.; Ermakova, S.P.; Thuy, T.T.T.; Long, P.Q.; Ivanchina, N.V. Asterosaponins from the tropical starfish Acanthaster planci and their cytotoxic and anticancer activities in vitro. Nat Prod Res 2021, 35, 548-555, doi:10.1080/14786419.2019.1585845.
Acanthaster planci	Acanthaglycoside A	C56H89NaO27S	Homo sapian	HT-29	IC50	11	13.89	MTS colorimetric assay	24	Ha, D.T.; Kicha, A.A.; Kalinovsky, A.I.; Malyarenko, T.V.; Popov, R.S.; Malyarenko, O.S.; Ermakova, S.P.; Thuy, T.T.T.; Long, P.Q.; Ivanchina, N.V. Asterosaponins from the tropical starfish Acanthaster planci and their cytotoxic and anticancer activities in vitro. Nat Prod Res 2021, 35, 548-555, doi:10.1080/14786419.2019.1585845.
Acanthaster planci	Acanthaglycoside A	C56H89NaO27S	Homo sapian	MDA-MB-231	IC50	11	13.89	MTS colorimetric assay	24	Ha, D.T.; Kicha, A.A.; Kalinovsky, A.I.; Malyarenko, T.V.; Popov, R.S.; Malyarenko, O.S.; Ermakova, S.P.; Thuy, T.T.T.; Long, P.Q.; Ivanchina, N.V. Asterosaponins from the tropical starfish Acanthaster planci and their cytotoxic and anticancer activities in vitro. Nat Prod Res 2021, 35, 548-555, doi:10.1080/14786419.2019.1585845.
Acanthaster planci	Maculatoside	C56H91NaO27S	Homo sapian	RPMI-7951	IC50	14	17.72	MTS colorimetric assay	24	Ha, D.T.; Kicha, A.A.; Kalinovsky, A.I.; Malyarenko, T.V.; Popov, R.S.; Malyarenko, O.S.; Ermakova, S.P.; Thuy, T.T.T.; Long, P.Q.; Ivanchina, N.V. Asterosaponins from the tropical starfish Acanthaster planci and their cytotoxic and anticancer activities in vitro. Nat Prod Res 2021, 35, 548-555, doi:10.1080/14786419.2019.1585845.
Acanthaster planci	Maculatoside	C56H91NaO27S	Homo sapian	HT-29	IC50	7	8.86	MTS colorimetric assay	24	Ha, D.T.; Kicha, A.A.; Kalinovsky, A.I.; Malyarenko, T.V.; Popov, R.S.; Malyarenko, O.S.; Ermakova, S.P.; Thuy, T.T.T.; Long, P.Q.; Ivanchina, N.V. Asterosaponins from the tropical starfish Acanthaster planci and their cytotoxic and anticancer activities in vitro. Nat Prod Res 2021, 35, 548-555, doi:10.1080/14786419.2019.1585845.
Acanthaster planci	Maculatoside	C56H91NaO27S	Homo sapian	MDA-MB-231	IC50	8	10.12	MTS colorimetric assay	24	Ha, D.T.; Kicha, A.A.; Kalinovsky, A.I.; Malyarenko, T.V.; Popov, R.S.; Malyarenko, O.S.; Ermakova, S.P.; Thuy, T.T.T.; Long, P.Q.; Ivanchina, N.V. Asterosaponins from the tropical starfish Acanthaster planci and their cytotoxic and anticancer activities in vitro. Nat Prod Res 2021, 35, 548-555, doi:10.1080/14786419.2019.1585845.
Lethasterias fusca	Lethasterioside A	C56H91NaO27S	Homo sapian	RPMI-7951	IC50	34	43	MTS colorimetric assay	24	Ivanchina, N.V.; Kalinovsky, A.I.; Kicha, A.A.; Malyarenko, T.V.; Dmitrenok, P.S.; Ermakova, S.P.; Stonik, V.A. Two New Asterosaponins from the Far Eastern Starfish Lethasterias fusca. Natural Product Communications 2012, 7, 1934578X1200700711, doi:10.1177/1934578x1200700711.
Lethasterias fusca	Lethasterioside A	C56H91NaO27S	Homo sapian	HCT-116	IC50	41	51.9	MTS colorimetric assay	24	Ivanchina, N.V.; Kalinovsky, A.I.; Kicha, A.A.; Malyarenko, T.V.; Dmitrenok, P.S.; Ermakova, S.P.; Stonik, V.A. Two New Asterosaponins from the Far Eastern Starfish Lethasterias fusca. Natural Product Communications 2012, 7, 1934578X1200700711, doi:10.1177/1934578x1200700711.
Lethasterias fusca	Lethasterioside A	C56H91NaO27S	Homo sapian	T-47D	IC50	>160	>202	MTS colorimetric assay	24	Ivanchina, N.V.; Kalinovsky, A.I.; Kicha, A.A.; Malyarenko, T.V.; Dmitrenok, P.S.; Ermakova, S.P.; Stonik, V.A. Two New Asterosaponins from the Far Eastern Starfish Lethasterias fusca. Natural Product Communications 2012, 7, 1934578X1200700711, doi:10.1177/1934578x1200700711.
Lethasterias fusca	Thornasteroside A	C56H91NaO28S	Homo sapian	RPMI-7951	IC50	50	64	MTS colorimetric assay	24	Ivanchina, N.V.; Kalinovsky, A.I.; Kicha, A.A.; Malyarenko, T.V.; Dmitrenok, P.S.; Ermakova, S.P.; Stonik, V.A. Two New Asterosaponins from the Far Eastern Starfish Lethasterias fusca. Natural Product Communications 2012, 7, 1934578X1200700711, doi:10.1177/1934578x1200700711.
Lethasterias fusca	Thornasteroside A	C56H91NaO28S	Homo sapian	HCT-116	IC50	82	105	MTS colorimetric assay	24	Ivanchina, N.V.; Kalinovsky, A.I.; Kicha, A.A.; Malyarenko, T.V.; Dmitrenok, P.S.; Ermakova, S.P.; Stonik, V.A. Two New Asterosaponins from the Far Eastern Starfish Lethasterias fusca. Natural Product Communications 2012, 7, 1934578X1200700711, doi:10.1177/1934578x1200700711.
Lethasterias fusca	Thornasteroside A	C56H91NaO28S	Homo sapian	T-47D	IC50	94	120.5	MTS colorimetric assay	24	Ivanchina, N.V.; Kalinovsky, A.I.; Kicha, A.A.; Malyarenko, T.V.; Dmitrenok, P.S.; Ermakova, S.P.; Stonik, V.A. Two New Asterosaponins from the Far Eastern Starfish Lethasterias fusca. Natural Product Communications 2012, 7, 1934578X1200700711, doi:10.1177/1934578x1200700711.
Lethasterias fusca	Anasteroside A	C62H101NaO32S2	Homo sapian	RPMI-7951	IC50	>160	>233	MTS colorimetric assay	24	Ivanchina, N.V.; Kalinovsky, A.I.; Kicha, A.A.; Malyarenko, T.V.; Dmitrenok, P.S.; Ermakova, S.P.; Stonik, V.A. Two New Asterosaponins from the Far Eastern Starfish Lethasterias fusca. Natural Product Communications 2012, 7, 1934578X1200700711, doi:10.1177/1934578x1200700711.
Lethasterias fusca	Anasteroside A	C62H101NaO32S2	Homo sapian	HCT-116	IC50	>160	>233	MTS colorimetric assay	24	Ivanchina, N.V.; Kalinovsky, A.I.; Kicha, A.A.; Malyarenko, T.V.; Dmitrenok, P.S.; Ermakova, S.P.; Stonik, V.A. Two New Asterosaponins from the Far Eastern Starfish Lethasterias fusca. Natural Product Communications 2012, 7, 1934578X1200700711, doi:10.1177/1934578x1200700711.
Lethasterias fusca	Anasteroside A	C62H101NaO32S2	Homo sapian	T-47D	IC50	>160	>233	MTS colorimetric assay	24	Ivanchina, N.V.; Kalinovsky, A.I.; Kicha, A.A.; Malyarenko, T.V.; Dmitrenok, P.S.; Ermakova, S.P.; Stonik, V.A. Two New Asterosaponins from the Far Eastern Starfish Lethasterias fusca. Natural Product Communications 2012, 7, 1934578X1200700711, doi:10.1177/1934578x1200700711.
Lethasterias fusca	Luidiaquinoside	C57H93NaO28S	Homo sapian	RPMI-7951	IC50	>160	>207	MTS colorimetric assay	24	Ivanchina, N.V.; Kalinovsky, A.I.; Kicha, A.A.; Malyarenko, T.V.; Dmitrenok, P.S.; Ermakova, S.P.; Stonik, V.A. Two New Asterosaponins from the Far Eastern Starfish Lethasterias fusca. Natural Product Communications 2012, 7, 1934578X1200700711, doi:10.1177/1934578x1200700711.
Lethasterias fusca	Luidiaquinoside	C57H93NaO28S	Homo sapian	HCT-116	IC50	>160	>207	MTS colorimetric assay	24	Ivanchina, N.V.; Kalinovsky, A.I.; Kicha, A.A.; Malyarenko, T.V.; Dmitrenok, P.S.; Ermakova, S.P.; Stonik, V.A. Two New Asterosaponins from the Far Eastern Starfish Lethasterias fusca. Natural Product Communications 2012, 7, 1934578X1200700711, doi:10.1177/1934578x1200700711.
Lethasterias fusca	Luidiaquinoside	C57H93NaO28S	Homo sapian	T-47D	IC50	>160	>207	MTS colorimetric assay	24	Ivanchina, N.V.; Kalinovsky, A.I.; Kicha, A.A.; Malyarenko, T.V.; Dmitrenok, P.S.; Ermakova, S.P.; Stonik, V.A. Two New Asterosaponins from the Far Eastern Starfish Lethasterias fusca. Natural Product Communications 2012, 7, 1934578X1200700711, doi:10.1177/1934578x1200700711.
Certonardoa semiregularis	Certonardoside B2	C40H70O12	Homo sapian	A549	ED50	5.98	4.44	SRB colorimetric assay	24	Wang, W.H.; Hong, J.K.; Lee, C.O.; Im, K.S.; Choi, J.S.; Jung, J.H. Cytotoxic sterols and saponins from the starfish. Journal of Natural Products 2004, 67, 584-591, doi:10.1021/np030427u.
Certonardoa semiregularis	Certonardoside B2	C40H70O12	Homo sapian	SK-OV-3	ED50	5.81	4.32	SRB colorimetric assay	24	Wang, W.H.; Hong, J.K.; Lee, C.O.; Im, K.S.; Choi, J.S.; Jung, J.H. Cytotoxic sterols and saponins from the starfish. Journal of Natural Products 2004, 67, 584-591, doi:10.1021/np030427u.
Certonardoa semiregularis	Certonardoside B2	C40H70O12	Homo sapian	SK-MEL-2	ED50	3.94	2.93	SRB colorimetric assay	24	Wang, W.H.; Hong, J.K.; Lee, C.O.; Im, K.S.; Choi, J.S.; Jung, J.H. Cytotoxic sterols and saponins from the starfish. Journal of Natural Products 2004, 67, 584-591, doi:10.1021/np030427u.
Certonardoa semiregularis	Certonardoside B2	C40H70O12	Homo sapian	XF498	ED50	5.14	3.82	SRB colorimetric assay	24	Wang, W.H.; Hong, J.K.; Lee, C.O.; Im, K.S.; Choi, J.S.; Jung, J.H. Cytotoxic sterols and saponins from the starfish. Journal of Natural Products 2004, 67, 584-591, doi:10.1021/np030427u.
Certonardoa semiregularis	Certonardoside B2	C40H70O12	Homo sapian	HCT15	ED50	10.94	8.13	SRB colorimetric assay	24	Wang, W.H.; Hong, J.K.; Lee, C.O.; Im, K.S.; Choi, J.S.; Jung, J.H. Cytotoxic sterols and saponins from the starfish. Journal of Natural Products 2004, 67, 584-591, doi:10.1021/np030427u.
Certonardoa semiregularis	Certonardoside B3	C40H68O12	Homo sapian	A549	ED50	5.57	4.13	SRB colorimetric assay	24	Wang, W.H.; Hong, J.K.; Lee, C.O.; Im, K.S.; Choi, J.S.; Jung, J.H. Cytotoxic sterols and saponins from the starfish. Journal of Natural Products 2004, 67, 584-591, doi:10.1021/np030427u.
Certonardoa semiregularis	Certonardoside B3	C40H68O12	Homo sapian	SK-OV-3	ED50	6.64	4.92	SRB colorimetric assay	24	Wang, W.H.; Hong, J.K.; Lee, C.O.; Im, K.S.; Choi, J.S.; Jung, J.H. Cytotoxic sterols and saponins from the starfish. Journal of Natural Products 2004, 67, 584-591, doi:10.1021/np030427u.
Certonardoa semiregularis	Certonardoside B3	C40H68O12	Homo sapian	SK-MEL-2	ED50	5.2	3.85	SRB colorimetric assay	24	Wang, W.H.; Hong, J.K.; Lee, C.O.; Im, K.S.; Choi, J.S.; Jung, J.H. Cytotoxic sterols and saponins from the starfish. Journal of Natural Products 2004, 67, 584-591, doi:10.1021/np030427u.
Certonardoa semiregularis	Certonardoside B3	C40H68O12	Homo sapian	XF498	ED50	6.18	4.58	SRB colorimetric assay	24	Wang, W.H.; Hong, J.K.; Lee, C.O.; Im, K.S.; Choi, J.S.; Jung, J.H. Cytotoxic sterols and saponins from the starfish. Journal of Natural Products 2004, 67, 584-591, doi:10.1021/np030427u.
Certonardoa semiregularis	Certonardoside B3	C40H68O12	Homo sapian	HCT15	ED50	8.29	6.14	SRB colorimetric assay	24	Wang, W.H.; Hong, J.K.; Lee, C.O.; Im, K.S.; Choi, J.S.; Jung, J.H. Cytotoxic sterols and saponins from the starfish. Journal of Natural Products 2004, 67, 584-591, doi:10.1021/np030427u.
Certonardoa semiregularis	Certonardoside H2	C34H60O9	Homo sapian	A549	ED50	10.79	6.61	SRB colorimetric assay	24	Wang, W.H.; Hong, J.K.; Lee, C.O.; Im, K.S.; Choi, J.S.; Jung, J.H. Cytotoxic sterols and saponins from the starfish. Journal of Natural Products 2004, 67, 584-591, doi:10.1021/np030427u.
Certonardoa semiregularis	Certonardoside H2	C34H60O9	Homo sapian	SK-OV-3	ED50	6.05	3.71	SRB colorimetric assay	24	Wang, W.H.; Hong, J.K.; Lee, C.O.; Im, K.S.; Choi, J.S.; Jung, J.H. Cytotoxic sterols and saponins from the starfish. Journal of Natural Products 2004, 67, 584-591, doi:10.1021/np030427u.
Certonardoa semiregularis	Certonardoside H2	C34H60O9	Homo sapian	SK-MEL-2	ED50	3.43	2.1	SRB colorimetric assay	24	Wang, W.H.; Hong, J.K.; Lee, C.O.; Im, K.S.; Choi, J.S.; Jung, J.H. Cytotoxic sterols and saponins from the starfish. Journal of Natural Products 2004, 67, 584-591, doi:10.1021/np030427u.
Certonardoa semiregularis	Certonardoside H2	C34H60O9	Homo sapian	XF498	ED50	4.9	3	SRB colorimetric assay	24	Wang, W.H.; Hong, J.K.; Lee, C.O.; Im, K.S.; Choi, J.S.; Jung, J.H. Cytotoxic sterols and saponins from the starfish. Journal of Natural Products 2004, 67, 584-591, doi:10.1021/np030427u.
Certonardoa semiregularis	Certonardoside H2	C34H60O9	Homo sapian	HCT15	ED50	8.22	5.04	SRB colorimetric assay	24	Wang, W.H.; Hong, J.K.; Lee, C.O.; Im, K.S.; Choi, J.S.; Jung, J.H. Cytotoxic sterols and saponins from the starfish. Journal of Natural Products 2004, 67, 584-591, doi:10.1021/np030427u.
Certonardoa semiregularis	Certonardoside H3	C38H66O13	Homo sapian	A549	ED50	4.99	3.65	SRB colorimetric assay	24	Wang, W.; Jang, H.; Hong, J.; Lee, C.-O.; Im, K.S.; Bae, S.-J.; Jung, J.H. Additional Cytotoxic Sterols and Saponins from the Starfish Certonardoa semiregularis. Journal of Natural Products 2004, 67, 1654-1660, doi:10.1021/np049869b.
Certonardoa semiregularis	Certonardoside H3	C38H66O13	Homo sapian	SK-OV-3	ED50	3.83	2.8	SRB colorimetric assay	24	Wang, W.; Jang, H.; Hong, J.; Lee, C.-O.; Im, K.S.; Bae, S.-J.; Jung, J.H. Additional Cytotoxic Sterols and Saponins from the Starfish Certonardoa semiregularis. Journal of Natural Products 2004, 67, 1654-1660, doi:10.1021/np049869b.
Certonardoa semiregularis	Certonardoside H3	C38H66O13	Homo sapian	SK-MEL-2	ED50	1.12	0.82	SRB colorimetric assay	24	Wang, W.; Jang, H.; Hong, J.; Lee, C.-O.; Im, K.S.; Bae, S.-J.; Jung, J.H. Additional Cytotoxic Sterols and Saponins from the Starfish Certonardoa semiregularis. Journal of Natural Products 2004, 67, 1654-1660, doi:10.1021/np049869b.
Certonardoa semiregularis	Certonardoside H3	C38H66O13	Homo sapian	XF498	ED50	0.71	0.52	SRB colorimetric assay	24	Wang, W.; Jang, H.; Hong, J.; Lee, C.-O.; Im, K.S.; Bae, S.-J.; Jung, J.H. Additional Cytotoxic Sterols and Saponins from the Starfish Certonardoa semiregularis. Journal of Natural Products 2004, 67, 1654-1660, doi:10.1021/np049869b.
Certonardoa semiregularis	Certonardoside H3	C38H66O13	Homo sapian	HCT15	ED50	9.85	7.2	SRB colorimetric assay	24	Wang, W.; Jang, H.; Hong, J.; Lee, C.-O.; Im, K.S.; Bae, S.-J.; Jung, J.H. Additional Cytotoxic Sterols and Saponins from the Starfish Certonardoa semiregularis. Journal of Natural Products 2004, 67, 1654-1660, doi:10.1021/np049869b.
Certonardoa semiregularis	Certonardoside H4	C32H56O9	Homo sapian	A549	ED50	>51.3	>30	SRB colorimetric assay	24	Wang, W.; Jang, H.; Hong, J.; Lee, C.-O.; Im, K.S.; Bae, S.-J.; Jung, J.H. Additional Cytotoxic Sterols and Saponins from the Starfish Certonardoa semiregularis. Journal of Natural Products 2004, 67, 1654-1660, doi:10.1021/np049869b.
Certonardoa semiregularis	Certonardoside H4	C32H56O9	Homo sapian	SK-OV-3	ED50	>51.3	>30	SRB colorimetric assay	24	Wang, W.; Jang, H.; Hong, J.; Lee, C.-O.; Im, K.S.; Bae, S.-J.; Jung, J.H. Additional Cytotoxic Sterols and Saponins from the Starfish Certonardoa semiregularis. Journal of Natural Products 2004, 67, 1654-1660, doi:10.1021/np049869b.
Certonardoa semiregularis	Certonardoside H4	C32H56O9	Homo sapian	SK-MEL-2	ED50	14.19	8.3	SRB colorimetric assay	24	Wang, W.; Jang, H.; Hong, J.; Lee, C.-O.; Im, K.S.; Bae, S.-J.; Jung, J.H. Additional Cytotoxic Sterols and Saponins from the Starfish Certonardoa semiregularis. Journal of Natural Products 2004, 67, 1654-1660, doi:10.1021/np049869b.
Certonardoa semiregularis	Certonardoside H4	C32H56O9	Homo sapian	XF498	ED50	>51.3	>30	SRB colorimetric assay	24	Wang, W.; Jang, H.; Hong, J.; Lee, C.-O.; Im, K.S.; Bae, S.-J.; Jung, J.H. Additional Cytotoxic Sterols and Saponins from the Starfish Certonardoa semiregularis. Journal of Natural Products 2004, 67, 1654-1660, doi:10.1021/np049869b.
Certonardoa semiregularis	Certonardoside H4	C32H56O9	Homo sapian	HCT15	ED50	>51.3	>30	SRB colorimetric assay	24	Wang, W.; Jang, H.; Hong, J.; Lee, C.-O.; Im, K.S.; Bae, S.-J.; Jung, J.H. Additional Cytotoxic Sterols and Saponins from the Starfish Certonardoa semiregularis. Journal of Natural Products 2004, 67, 1654-1660, doi:10.1021/np049869b.
Certonardoa semiregularis	Certonardoside I2	C35H62O11	Homo sapian	A549	ED50	6.47	4.26	SRB colorimetric assay	24	Wang, W.H.; Hong, J.K.; Lee, C.O.; Im, K.S.; Choi, J.S.; Jung, J.H. Cytotoxic sterols and saponins from the starfish. Journal of Natural Products 2004, 67, 584-591, doi:10.1021/np030427u.
Certonardoa semiregularis	Certonardoside I2	C35H62O11	Homo sapian	SK-OV-3	ED50	4.64	3.06	SRB colorimetric assay	24	Wang, W.H.; Hong, J.K.; Lee, C.O.; Im, K.S.; Choi, J.S.; Jung, J.H. Cytotoxic sterols and saponins from the starfish. Journal of Natural Products 2004, 67, 584-591, doi:10.1021/np030427u.
Certonardoa semiregularis	Certonardoside I2	C35H62O11	Homo sapian	SK-MEL-2	ED50	3.63	2.39	SRB colorimetric assay	24	Wang, W.H.; Hong, J.K.; Lee, C.O.; Im, K.S.; Choi, J.S.; Jung, J.H. Cytotoxic sterols and saponins from the starfish. Journal of Natural Products 2004, 67, 584-591, doi:10.1021/np030427u.
Certonardoa semiregularis	Certonardoside I2	C35H62O11	Homo sapian	XF498	ED50	5.6	3.69	SRB colorimetric assay	24	Wang, W.H.; Hong, J.K.; Lee, C.O.; Im, K.S.; Choi, J.S.; Jung, J.H. Cytotoxic sterols and saponins from the starfish. Journal of Natural Products 2004, 67, 584-591, doi:10.1021/np030427u.
Certonardoa semiregularis	Certonardoside I2	C35H62O11	Homo sapian	HCT15	ED50	12.63	8.32	SRB colorimetric assay	24	Wang, W.H.; Hong, J.K.; Lee, C.O.; Im, K.S.; Choi, J.S.; Jung, J.H. Cytotoxic sterols and saponins from the starfish. Journal of Natural Products 2004, 67, 584-591, doi:10.1021/np030427u.
Certonardoa semiregularis	Certonardoside J2	C35H62O10	Homo sapian	A549	ED50	5.3	3.41	SRB colorimetric assay	24	Wang, W.H.; Hong, J.K.; Lee, C.O.; Im, K.S.; Choi, J.S.; Jung, J.H. Cytotoxic sterols and saponins from the starfish. Journal of Natural Products 2004, 67, 584-591, doi:10.1021/np030427u.
Certonardoa semiregularis	Certonardoside J2	C35H62O10	Homo sapian	SK-OV-3	ED50	5.12	3.29	SRB colorimetric assay	24	Wang, W.H.; Hong, J.K.; Lee, C.O.; Im, K.S.; Choi, J.S.; Jung, J.H. Cytotoxic sterols and saponins from the starfish. Journal of Natural Products 2004, 67, 584-591, doi:10.1021/np030427u.
Certonardoa semiregularis	Certonardoside J2	C35H62O10	Homo sapian	SK-MEL-2	ED50	3.67	2.36	SRB colorimetric assay	24	Wang, W.H.; Hong, J.K.; Lee, C.O.; Im, K.S.; Choi, J.S.; Jung, J.H. Cytotoxic sterols and saponins from the starfish. Journal of Natural Products 2004, 67, 584-591, doi:10.1021/np030427u.
Certonardoa semiregularis	Certonardoside J2	C35H62O10	Homo sapian	XF498	ED50	5.49	3.53	SRB colorimetric assay	24	Wang, W.H.; Hong, J.K.; Lee, C.O.; Im, K.S.; Choi, J.S.; Jung, J.H. Cytotoxic sterols and saponins from the starfish. Journal of Natural Products 2004, 67, 584-591, doi:10.1021/np030427u.
Certonardoa semiregularis	Certonardoside J2	C35H62O10	Homo sapian	HCT15	ED50	12.76	8.2	SRB colorimetric assay	24	Wang, W.H.; Hong, J.K.; Lee, C.O.; Im, K.S.; Choi, J.S.; Jung, J.H. Cytotoxic sterols and saponins from the starfish. Journal of Natural Products 2004, 67, 584-591, doi:10.1021/np030427u.
Certonardoa semiregularis	Certonardoside J3	C35H60O10	Homo sapian	A549	ED50	1.3	0.83	SRB colorimetric assay	24	Wang, W.H.; Hong, J.K.; Lee, C.O.; Im, K.S.; Choi, J.S.; Jung, J.H. Cytotoxic sterols and saponins from the starfish. Journal of Natural Products 2004, 67, 584-591, doi:10.1021/np030427u.
Certonardoa semiregularis	Certonardoside J3	C35H60O10	Homo sapian	SK-OV-3	ED50	1.15	0.74	SRB colorimetric assay	24	Wang, W.H.; Hong, J.K.; Lee, C.O.; Im, K.S.; Choi, J.S.; Jung, J.H. Cytotoxic sterols and saponins from the starfish. Journal of Natural Products 2004, 67, 584-591, doi:10.1021/np030427u.
Certonardoa semiregularis	Certonardoside J3	C35H60O10	Homo sapian	SK-MEL-2	ED50	0.47	0.3	SRB colorimetric assay	24	Wang, W.H.; Hong, J.K.; Lee, C.O.; Im, K.S.; Choi, J.S.; Jung, J.H. Cytotoxic sterols and saponins from the starfish. Journal of Natural Products 2004, 67, 584-591, doi:10.1021/np030427u.
Certonardoa semiregularis	Certonardoside J3	C35H60O10	Homo sapian	XF498	ED50	0.7	0.45	SRB colorimetric assay	24	Wang, W.H.; Hong, J.K.; Lee, C.O.; Im, K.S.; Choi, J.S.; Jung, J.H. Cytotoxic sterols and saponins from the starfish. Journal of Natural Products 2004, 67, 584-591, doi:10.1021/np030427u.
Certonardoa semiregularis	Certonardoside J3	C35H60O10	Homo sapian	HCT15	ED50	4.31	2.76	SRB colorimetric assay	24	Wang, W.H.; Hong, J.K.; Lee, C.O.; Im, K.S.; Choi, J.S.; Jung, J.H. Cytotoxic sterols and saponins from the starfish. Journal of Natural Products 2004, 67, 584-591, doi:10.1021/np030427u.
Certonardoa semiregularis	Certonardoside O1	C35H62O9	Homo sapian	A549	ED50	1.99	1.25	SRB colorimetric assay	24	Wang, W.H.; Hong, J.K.; Lee, C.O.; Im, K.S.; Choi, J.S.; Jung, J.H. Cytotoxic sterols and saponins from the starfish. Journal of Natural Products 2004, 67, 584-591, doi:10.1021/np030427u.
Certonardoa semiregularis	Certonardoside O1	C35H62O9	Homo sapian	SK-OV-3	ED50	3.19	2	SRB colorimetric assay	24	Wang, W.H.; Hong, J.K.; Lee, C.O.; Im, K.S.; Choi, J.S.; Jung, J.H. Cytotoxic sterols and saponins from the starfish. Journal of Natural Products 2004, 67, 584-591, doi:10.1021/np030427u.
Certonardoa semiregularis	Certonardoside O1	C35H62O9	Homo sapian	SK-MEL-2	ED50	1.08	0.68	SRB colorimetric assay	24	Wang, W.H.; Hong, J.K.; Lee, C.O.; Im, K.S.; Choi, J.S.; Jung, J.H. Cytotoxic sterols and saponins from the starfish. Journal of Natural Products 2004, 67, 584-591, doi:10.1021/np030427u.
Certonardoa semiregularis	Certonardoside O1	C35H62O9	Homo sapian	XF498	ED50	1.18	0.74	SRB colorimetric assay	24	Wang, W.H.; Hong, J.K.; Lee, C.O.; Im, K.S.; Choi, J.S.; Jung, J.H. Cytotoxic sterols and saponins from the starfish. Journal of Natural Products 2004, 67, 584-591, doi:10.1021/np030427u.
Certonardoa semiregularis	Certonardoside O1	C35H62O9	Homo sapian	HCT15	ED50	3.64	2.28	SRB colorimetric assay	24	Wang, W.H.; Hong, J.K.; Lee, C.O.; Im, K.S.; Choi, J.S.; Jung, J.H. Cytotoxic sterols and saponins from the starfish. Journal of Natural Products 2004, 67, 584-591, doi:10.1021/np030427u.
Certonardoa semiregularis	Certonardoside P1	C35H62O10	Homo sapian	A549	ED50	1.35	0.87	SRB colorimetric assay	24	Wang, W.H.; Hong, J.K.; Lee, C.O.; Im, K.S.; Choi, J.S.; Jung, J.H. Cytotoxic sterols and saponins from the starfish. Journal of Natural Products 2004, 67, 584-591, doi:10.1021/np030427u.
Certonardoa semiregularis	Certonardoside P1	C35H62O10	Homo sapian	SK-OV-3	ED50	1.38	0.89	SRB colorimetric assay	24	Wang, W.H.; Hong, J.K.; Lee, C.O.; Im, K.S.; Choi, J.S.; Jung, J.H. Cytotoxic sterols and saponins from the starfish. Journal of Natural Products 2004, 67, 584-591, doi:10.1021/np030427u.
Certonardoa semiregularis	Certonardoside P1	C35H62O10	Homo sapian	SK-MEL-2	ED50	0.4	0.26	SRB colorimetric assay	24	Wang, W.H.; Hong, J.K.; Lee, C.O.; Im, K.S.; Choi, J.S.; Jung, J.H. Cytotoxic sterols and saponins from the starfish. Journal of Natural Products 2004, 67, 584-591, doi:10.1021/np030427u.
Certonardoa semiregularis	Certonardoside P1	C35H62O10	Homo sapian	XF498	ED50	0.54	0.35	SRB colorimetric assay	24	Wang, W.H.; Hong, J.K.; Lee, C.O.; Im, K.S.; Choi, J.S.; Jung, J.H. Cytotoxic sterols and saponins from the starfish. Journal of Natural Products 2004, 67, 584-591, doi:10.1021/np030427u.
Certonardoa semiregularis	Certonardoside P1	C35H62O10	Homo sapian	HCT15	ED50	3.38	2.17	SRB colorimetric assay	24	Wang, W.H.; Hong, J.K.; Lee, C.O.; Im, K.S.; Choi, J.S.; Jung, J.H. Cytotoxic sterols and saponins from the starfish. Journal of Natural Products 2004, 67, 584-591, doi:10.1021/np030427u.
Asterias microdiscus	Aphelasteroside A	C32H55NaO12S	Mus musculus	JB6 CI41	IC50	>100	>70.1	MTS colorimetric assay	24	Kicha, A.A.; Malyarenko, T.V.; Kalinovsky, A.I.; Popov, R.S.; Malyarenko, O.S.; Ermakova, S.P.; Ivanchina, N.V. Polar steroid compounds from the Arctic starfish Asterias microdiscus and their cytotoxic properties against normal and tumor cells in vitro. Nat Prod Res 2021, 35, 5765-5772, doi:10.1080/14786419.2020.1834551.
Asterias microdiscus	Aphelasteroside A	C32H55NaO12S	Homo sapian	HT-29	IC50	>100	>70.1	MTS colorimetric assay	24	Kicha, A.A.; Malyarenko, T.V.; Kalinovsky, A.I.; Popov, R.S.; Malyarenko, O.S.; Ermakova, S.P.; Ivanchina, N.V. Polar steroid compounds from the Arctic starfish Asterias microdiscus and their cytotoxic properties against normal and tumor cells in vitro. Nat Prod Res 2021, 35, 5765-5772, doi:10.1080/14786419.2020.1834551.
Asterias microdiscus	Aphelasteroside A	C32H55NaO12S	Homo sapian	MDA-MB-231	IC50	>100	>70.1	MTS colorimetric assay	24	Kicha, A.A.; Malyarenko, T.V.; Kalinovsky, A.I.; Popov, R.S.; Malyarenko, O.S.; Ermakova, S.P.; Ivanchina, N.V. Polar steroid compounds from the Arctic starfish Asterias microdiscus and their cytotoxic properties against normal and tumor cells in vitro. Nat Prod Res 2021, 35, 5765-5772, doi:10.1080/14786419.2020.1834551.
Asterias microdiscus	Aphelasteroside A	C32H55NaO12S	Homo sapian	THP-1	IC50	58	40.65	MTS colorimetric assay	24	Kicha, A.A.; Malyarenko, T.V.; Kalinovsky, A.I.; Popov, R.S.; Malyarenko, O.S.; Ermakova, S.P.; Ivanchina, N.V. Polar steroid compounds from the Arctic starfish Asterias microdiscus and their cytotoxic properties against normal and tumor cells in vitro. Nat Prod Res 2021, 35, 5765-5772, doi:10.1080/14786419.2020.1834551.
Asterias microdiscus	Aphelasteroside A	C32H55NaO12S	Homo sapian	Raji	IC50	66	46.26	MTS colorimetric assay	24	Kicha, A.A.; Malyarenko, T.V.; Kalinovsky, A.I.; Popov, R.S.; Malyarenko, O.S.; Ermakova, S.P.; Ivanchina, N.V. Polar steroid compounds from the Arctic starfish Asterias microdiscus and their cytotoxic properties against normal and tumor cells in vitro. Nat Prod Res 2021, 35, 5765-5772, doi:10.1080/14786419.2020.1834551.
Asterias microdiscus	Asterone Thornasteroside	C50H79NaO27S	Mus musculus	JB6 CI41	IC50	>100	>118.1	MTS colorimetric assay	24	Kicha, A.A.; Malyarenko, T.V.; Kalinovsky, A.I.; Popov, R.S.; Malyarenko, O.S.; Ermakova, S.P.; Ivanchina, N.V. Polar steroid compounds from the Arctic starfish Asterias microdiscus and their cytotoxic properties against normal and tumor cells in vitro. Nat Prod Res 2021, 35, 5765-5772, doi:10.1080/14786419.2020.1834551.
Asterias microdiscus	Asterone Thornasteroside	C50H79NaO27S	Homo sapian	HT-29	IC50	>100	>118.1	MTS colorimetric assay	24	Kicha, A.A.; Malyarenko, T.V.; Kalinovsky, A.I.; Popov, R.S.; Malyarenko, O.S.; Ermakova, S.P.; Ivanchina, N.V. Polar steroid compounds from the Arctic starfish Asterias microdiscus and their cytotoxic properties against normal and tumor cells in vitro. Nat Prod Res 2021, 35, 5765-5772, doi:10.1080/14786419.2020.1834551.
Asterias microdiscus	Asterone Thornasteroside	C50H79NaO27S	Homo sapian	MDA-MB-231	IC50	>100	>118.1	MTS colorimetric assay	24	Kicha, A.A.; Malyarenko, T.V.; Kalinovsky, A.I.; Popov, R.S.; Malyarenko, O.S.; Ermakova, S.P.; Ivanchina, N.V. Polar steroid compounds from the Arctic starfish Asterias microdiscus and their cytotoxic properties against normal and tumor cells in vitro. Nat Prod Res 2021, 35, 5765-5772, doi:10.1080/14786419.2020.1834551.
Asterias microdiscus	Asterone Thornasteroside	C50H79NaO27S	Homo sapian	THP-1	IC50	63	74.42	MTS colorimetric assay	24	Kicha, A.A.; Malyarenko, T.V.; Kalinovsky, A.I.; Popov, R.S.; Malyarenko, O.S.; Ermakova, S.P.; Ivanchina, N.V. Polar steroid compounds from the Arctic starfish Asterias microdiscus and their cytotoxic properties against normal and tumor cells in vitro. Nat Prod Res 2021, 35, 5765-5772, doi:10.1080/14786419.2020.1834551.
Asterias microdiscus	Asterone Thornasteroside	C50H79NaO27S	Homo sapian	Raji	IC50	68	80.32	MTS colorimetric assay	24	Kicha, A.A.; Malyarenko, T.V.; Kalinovsky, A.I.; Popov, R.S.; Malyarenko, O.S.; Ermakova, S.P.; Ivanchina, N.V. Polar steroid compounds from the Arctic starfish Asterias microdiscus and their cytotoxic properties against normal and tumor cells in vitro. Nat Prod Res 2021, 35, 5765-5772, doi:10.1080/14786419.2020.1834551.
Asterias microdiscus	Thornasteroside A	C56H91NaO28S	Mus musculus	JB6 CI41	IC50	34	43.06	MTS colorimetric assay	24	Kicha, A.A.; Malyarenko, T.V.; Kalinovsky, A.I.; Popov, R.S.; Malyarenko, O.S.; Ermakova, S.P.; Ivanchina, N.V. Polar steroid compounds from the Arctic starfish Asterias microdiscus and their cytotoxic properties against normal and tumor cells in vitro. Nat Prod Res 2021, 35, 5765-5772, doi:10.1080/14786419.2020.1834551.
Asterias microdiscus	Thornasteroside A	C56H91NaO28S	Homo sapian	HT-29	IC50	32	40.53	MTS colorimetric assay	24	Kicha, A.A.; Malyarenko, T.V.; Kalinovsky, A.I.; Popov, R.S.; Malyarenko, O.S.; Ermakova, S.P.; Ivanchina, N.V. Polar steroid compounds from the Arctic starfish Asterias microdiscus and their cytotoxic properties against normal and tumor cells in vitro. Nat Prod Res 2021, 35, 5765-5772, doi:10.1080/14786419.2020.1834551.
Asterias microdiscus	Thornasteroside A	C56H91NaO28S	Homo sapian	MDA-MB-231	IC50	28	35.46	MTS colorimetric assay	24	Kicha, A.A.; Malyarenko, T.V.; Kalinovsky, A.I.; Popov, R.S.; Malyarenko, O.S.; Ermakova, S.P.; Ivanchina, N.V. Polar steroid compounds from the Arctic starfish Asterias microdiscus and their cytotoxic properties against normal and tumor cells in vitro. Nat Prod Res 2021, 35, 5765-5772, doi:10.1080/14786419.2020.1834551.
Asterias microdiscus	Thornasteroside A	C56H91NaO28S	Homo sapian	THP-1	IC50	39	49.39	MTS colorimetric assay	24	Kicha, A.A.; Malyarenko, T.V.; Kalinovsky, A.I.; Popov, R.S.; Malyarenko, O.S.; Ermakova, S.P.; Ivanchina, N.V. Polar steroid compounds from the Arctic starfish Asterias microdiscus and their cytotoxic properties against normal and tumor cells in vitro. Nat Prod Res 2021, 35, 5765-5772, doi:10.1080/14786419.2020.1834551.
Asterias microdiscus	Thornasteroside A	C56H91NaO28S	Homo sapian	Raji	IC50	48	60.79	MTS colorimetric assay	24	Kicha, A.A.; Malyarenko, T.V.; Kalinovsky, A.I.; Popov, R.S.; Malyarenko, O.S.; Ermakova, S.P.; Ivanchina, N.V. Polar steroid compounds from the Arctic starfish Asterias microdiscus and their cytotoxic properties against normal and tumor cells in vitro. Nat Prod Res 2021, 35, 5765-5772, doi:10.1080/14786419.2020.1834551.
Asterias microdiscus	Versicoside A	C62H101NaO33S	Mus musculus	JB6 CI41	IC50	69	99.6	MTS colorimetric assay	24	Kicha, A.A.; Malyarenko, T.V.; Kalinovsky, A.I.; Popov, R.S.; Malyarenko, O.S.; Ermakova, S.P.; Ivanchina, N.V. Polar steroid compounds from the Arctic starfish Asterias microdiscus and their cytotoxic properties against normal and tumor cells in vitro. Nat Prod Res 2021, 35, 5765-5772, doi:10.1080/14786419.2020.1834551.
Asterias microdiscus	Versicoside A	C62H101NaO33S	Homo sapian	HT-29	IC50	65	93.83	MTS colorimetric assay	24	Kicha, A.A.; Malyarenko, T.V.; Kalinovsky, A.I.; Popov, R.S.; Malyarenko, O.S.; Ermakova, S.P.; Ivanchina, N.V. Polar steroid compounds from the Arctic starfish Asterias microdiscus and their cytotoxic properties against normal and tumor cells in vitro. Nat Prod Res 2021, 35, 5765-5772, doi:10.1080/14786419.2020.1834551.
Asterias microdiscus	Versicoside A	C62H101NaO33S	Homo sapian	MDA-MB-231	IC50	56	80.84	MTS colorimetric assay	24	Kicha, A.A.; Malyarenko, T.V.; Kalinovsky, A.I.; Popov, R.S.; Malyarenko, O.S.; Ermakova, S.P.; Ivanchina, N.V. Polar steroid compounds from the Arctic starfish Asterias microdiscus and their cytotoxic properties against normal and tumor cells in vitro. Nat Prod Res 2021, 35, 5765-5772, doi:10.1080/14786419.2020.1834551.
Asterias microdiscus	Versicoside A	C62H101NaO33S	Homo sapian	THP-1	IC50	23	33.2	MTS colorimetric assay	24	Kicha, A.A.; Malyarenko, T.V.; Kalinovsky, A.I.; Popov, R.S.; Malyarenko, O.S.; Ermakova, S.P.; Ivanchina, N.V. Polar steroid compounds from the Arctic starfish Asterias microdiscus and their cytotoxic properties against normal and tumor cells in vitro. Nat Prod Res 2021, 35, 5765-5772, doi:10.1080/14786419.2020.1834551.
Asterias microdiscus	Versicoside A	C62H101NaO33S	Homo sapian	Raji	IC50	51	73.62	MTS colorimetric assay	24	Kicha, A.A.; Malyarenko, T.V.; Kalinovsky, A.I.; Popov, R.S.; Malyarenko, O.S.; Ermakova, S.P.; Ivanchina, N.V. Polar steroid compounds from the Arctic starfish Asterias microdiscus and their cytotoxic properties against normal and tumor cells in vitro. Nat Prod Res 2021, 35, 5765-5772, doi:10.1080/14786419.2020.1834551.
Leptasterias ochotensis	Leptasterioside A	C56H91NaO26S	Homo sapian	RPMI-7951	IC50	27	33.35	MTS colorimetric assay	24	Malyarenko, T.V.; Kicha, A.A.; Ivanchina, N.V.; Kalinovsky, A.I.; Popov, R.S.; Vishchuk, O.S.; Stonik, V.A. Asterosaponins from the Far Eastern starfish Leptasterias ochotensis and their anticancer activity. Steroids 2014, 87, 119-127, doi:10.1016/j.steroids.2014.05.027.
Leptasterias ochotensis	Leptasterioside A	C56H91NaO26S	Homo sapian	T-47D	IC50	2	2.47	MTS colorimetric assay	24	Malyarenko, T.V.; Kicha, A.A.; Ivanchina, N.V.; Kalinovsky, A.I.; Popov, R.S.; Vishchuk, O.S.; Stonik, V.A. Asterosaponins from the Far Eastern starfish Leptasterias ochotensis and their anticancer activity. Steroids 2014, 87, 119-127, doi:10.1016/j.steroids.2014.05.027.
Leptasterias ochotensis	Leptasterioside B	C57H93NaO26S	Homo sapian	RPMI-7951	IC50	17	21.24	MTS colorimetric assay	24	Malyarenko, T.V.; Kicha, A.A.; Ivanchina, N.V.; Kalinovsky, A.I.; Popov, R.S.; Vishchuk, O.S.; Stonik, V.A. Asterosaponins from the Far Eastern starfish Leptasterias ochotensis and their anticancer activity. Steroids 2014, 87, 119-127, doi:10.1016/j.steroids.2014.05.027.
Leptasterias ochotensis	Leptasterioside B	C57H93NaO26S	Homo sapian	T-47D	IC50	10	12.49	MTS colorimetric assay	24	Malyarenko, T.V.; Kicha, A.A.; Ivanchina, N.V.; Kalinovsky, A.I.; Popov, R.S.; Vishchuk, O.S.; Stonik, V.A. Asterosaponins from the Far Eastern starfish Leptasterias ochotensis and their anticancer activity. Steroids 2014, 87, 119-127, doi:10.1016/j.steroids.2014.05.027.
Leptasterias ochotensis	Leptasterioside C	C58H95NaO27S	Homo sapian	RPMI-7951	IC50	30	38.38	MTS colorimetric assay	24	Malyarenko, T.V.; Kicha, A.A.; Ivanchina, N.V.; Kalinovsky, A.I.; Popov, R.S.; Vishchuk, O.S.; Stonik, V.A. Asterosaponins from the Far Eastern starfish Leptasterias ochotensis and their anticancer activity. Steroids 2014, 87, 119-127, doi:10.1016/j.steroids.2014.05.027.
Leptasterias ochotensis	Leptasterioside C	C58H95NaO27S	Homo sapian	T-47D	IC50	23	29.43	MTS colorimetric assay	24	Malyarenko, T.V.; Kicha, A.A.; Ivanchina, N.V.; Kalinovsky, A.I.; Popov, R.S.; Vishchuk, O.S.; Stonik, V.A. Asterosaponins from the Far Eastern starfish Leptasterias ochotensis and their anticancer activity. Steroids 2014, 87, 119-127, doi:10.1016/j.steroids.2014.05.027.
Leptasterias ochotensis	Leptasterioside D	C57H91NaO27S	Homo sapian	RPMI-7951	IC50	151	190.8	MTS colorimetric assay	24	Malyarenko, T.V.; Kicha, A.A.; Ivanchina, N.V.; Kalinovsky, A.I.; Popov, R.S.; Vishchuk, O.S.; Stonik, V.A. Asterosaponins from the Far Eastern starfish Leptasterias ochotensis and their anticancer activity. Steroids 2014, 87, 119-127, doi:10.1016/j.steroids.2014.05.027.
Leptasterias ochotensis	Leptasterioside D	C57H91NaO27S	Homo sapian	T-47D	IC50	68	85.91	MTS colorimetric assay	24	Malyarenko, T.V.; Kicha, A.A.; Ivanchina, N.V.; Kalinovsky, A.I.; Popov, R.S.; Vishchuk, O.S.; Stonik, V.A. Asterosaponins from the Far Eastern starfish Leptasterias ochotensis and their anticancer activity. Steroids 2014, 87, 119-127, doi:10.1016/j.steroids.2014.05.027.
Leptasterias ochotensis	Leptasterioside E	C57H95NaO28S	Homo sapian	RPMI-7951	IC50	151	193.8	MTS colorimetric assay	24	Malyarenko, T.V.; Kicha, A.A.; Ivanchina, N.V.; Kalinovsky, A.I.; Popov, R.S.; Vishchuk, O.S.; Stonik, V.A. Asterosaponins from the Far Eastern starfish Leptasterias ochotensis and their anticancer activity. Steroids 2014, 87, 119-127, doi:10.1016/j.steroids.2014.05.027.
Leptasterias ochotensis	Leptasterioside E	C57H95NaO28S	Homo sapian	T-47D	IC50	143	183.5	MTS colorimetric assay	24	Malyarenko, T.V.; Kicha, A.A.; Ivanchina, N.V.; Kalinovsky, A.I.; Popov, R.S.; Vishchuk, O.S.; Stonik, V.A. Asterosaponins from the Far Eastern starfish Leptasterias ochotensis and their anticancer activity. Steroids 2014, 87, 119-127, doi:10.1016/j.steroids.2014.05.027.
Leptasterias ochotensis	Leptasterioside F	C58H95NaO28S	Homo sapian	RPMI-7951	IC50	91	117.9	MTS colorimetric assay	24	Malyarenko, T.V.; Kicha, A.A.; Ivanchina, N.V.; Kalinovsky, A.I.; Popov, R.S.; Vishchuk, O.S.; Stonik, V.A. Asterosaponins from the Far Eastern starfish Leptasterias ochotensis and their anticancer activity. Steroids 2014, 87, 119-127, doi:10.1016/j.steroids.2014.05.027.
Leptasterias ochotensis	Leptasterioside F	C58H95NaO28S	Homo sapian	T-47D	IC50	111	143.8	MTS colorimetric assay	24	Malyarenko, T.V.; Kicha, A.A.; Ivanchina, N.V.; Kalinovsky, A.I.; Popov, R.S.; Vishchuk, O.S.; Stonik, V.A. Asterosaponins from the Far Eastern starfish Leptasterias ochotensis and their anticancer activity. Steroids 2014, 87, 119-127, doi:10.1016/j.steroids.2014.05.027.
Anthenea chinensis	Anthenoside A	C38H65NO9	Homo sapian	K562	IC50	1.62	1.1	MTT colorimetric assay	48	Ma, N.; Tang, H.F.; Qiu, F.; Lin, H.W.; Tian, X.R.; Zhang, W. A new polyhydroxysteroidal glycoside from the starfish Anthenea chinensis. Chinese Chem Lett 2009, 20, 1231-1234, doi:10.1016/j.cclet.2009.05.012.
Anthenea chinensis	Anthenoside A	C38H65NO9	Homo sapian	BEL-7402	IC50	3.09	2.1	MTT colorimetric assay	48	Ma, N.; Tang, H.F.; Qiu, F.; Lin, H.W.; Tian, X.R.; Zhang, W. A new polyhydroxysteroidal glycoside from the starfish Anthenea chinensis. Chinese Chem Lett 2009, 20, 1231-1234, doi:10.1016/j.cclet.2009.05.012.
Anthenea chinensis	Anthenoside A	C38H65NO9	Homo sapian	U87	IC50	2.79	1.9	MTT colorimetric assay	48	Ma, N.; Tang, H.F.; Qiu, F.; Lin, H.W.; Tian, X.R.; Zhang, W. A new polyhydroxysteroidal glycoside from the starfish Anthenea chinensis. Chinese Chem Lett 2009, 20, 1231-1234, doi:10.1016/j.cclet.2009.05.012.
Anthenea chinensis	Anthenoside E	C41H70O14	Homo sapian	K562	IC50	6.1	4.8	MTT colorimetric assay	48	Ma, N.; Tang, H.-F.; Qiu, F.; Lin, H.-W.; Tian, X.-R.; Yao, M.-N. Polyhydroxysteroidal Glycosides from the Starfish Anthenea chinensis. Journal of Natural Products 2010, 73, 590-597, doi:10.1021/np9007188.
Anthenea chinensis	Anthenoside E	C41H70O14	Homo sapian	BEL-7402	IC50	8.3	6.53	MTT colorimetric assay	48	Ma, N.; Tang, H.-F.; Qiu, F.; Lin, H.-W.; Tian, X.-R.; Yao, M.-N. Polyhydroxysteroidal Glycosides from the Starfish Anthenea chinensis. Journal of Natural Products 2010, 73, 590-597, doi:10.1021/np9007188.
Anthenea chinensis	Anthenoside E	C41H70O14	Homo sapian	U87	IC50	>25.4	>19.9	MTT colorimetric assay	48	Ma, N.; Tang, H.-F.; Qiu, F.; Lin, H.-W.; Tian, X.-R.; Yao, M.-N. Polyhydroxysteroidal Glycosides from the Starfish Anthenea chinensis. Journal of Natural Products 2010, 73, 590-597, doi:10.1021/np9007188.
Anthenea chinensis	Anthenoside G	C42H70O14	Homo sapian	K562	IC50	4.6	3.68	MTT colorimetric assay	48	Ma, N.; Tang, H.-F.; Qiu, F.; Lin, H.-W.; Tian, X.-R.; Yao, M.-N. Polyhydroxysteroidal Glycosides from the Starfish Anthenea chinensis. Journal of Natural Products 2010, 73, 590-597, doi:10.1021/np9007188.
Anthenea chinensis	Anthenoside G	C42H70O14	Homo sapian	BEL-7402	IC50	5.5	4.39	MTT colorimetric assay	48	Ma, N.; Tang, H.-F.; Qiu, F.; Lin, H.-W.; Tian, X.-R.; Yao, M.-N. Polyhydroxysteroidal Glycosides from the Starfish Anthenea chinensis. Journal of Natural Products 2010, 73, 590-597, doi:10.1021/np9007188.
Anthenea chinensis	Anthenoside G	C42H70O14	Homo sapian	U87	IC50	>25.1	>20.1	MTT colorimetric assay	48	Ma, N.; Tang, H.-F.; Qiu, F.; Lin, H.-W.; Tian, X.-R.; Yao, M.-N. Polyhydroxysteroidal Glycosides from the Starfish Anthenea chinensis. Journal of Natural Products 2010, 73, 590-597, doi:10.1021/np9007188.
Anthenea chinensis	Anthenoside H/I	C43H74O14	Homo sapian	K562	IC50	2.8	2.24	MTT colorimetric assay	48	Ma, N.; Tang, H.-F.; Qiu, F.; Lin, H.-W.; Tian, X.-R.; Yao, M.-N. Polyhydroxysteroidal Glycosides from the Starfish Anthenea chinensis. Journal of Natural Products 2010, 73, 590-597, doi:10.1021/np9007188.
Anthenea chinensis	Anthenoside H/I	C43H74O14	Homo sapian	BEL-7402	IC50	4.9	3.92	MTT colorimetric assay	48	Ma, N.; Tang, H.-F.; Qiu, F.; Lin, H.-W.; Tian, X.-R.; Yao, M.-N. Polyhydroxysteroidal Glycosides from the Starfish Anthenea chinensis. Journal of Natural Products 2010, 73, 590-597, doi:10.1021/np9007188.
Anthenea chinensis	Anthenoside H/I	C43H74O14	Homo sapian	U87	IC50	>24.5	>19.6	MTT colorimetric assay	48	Ma, N.; Tang, H.-F.; Qiu, F.; Lin, H.-W.; Tian, X.-R.; Yao, M.-N. Polyhydroxysteroidal Glycosides from the Starfish Anthenea chinensis. Journal of Natural Products 2010, 73, 590-597, doi:10.1021/np9007188.
Anthenea chinensis	Anthenoside J/K	C43H74O14	Homo sapian	K562	IC50	0.6	0.48	MTT colorimetric assay	48	Ma, N.; Tang, H.-F.; Qiu, F.; Lin, H.-W.; Tian, X.-R.; Yao, M.-N. Polyhydroxysteroidal Glycosides from the Starfish Anthenea chinensis. Journal of Natural Products 2010, 73, 590-597, doi:10.1021/np9007188.
Anthenea chinensis	Anthenoside J/K	C43H74O14	Homo sapian	BEL-7402	IC50	2.7	2.16	MTT colorimetric assay	48	Ma, N.; Tang, H.-F.; Qiu, F.; Lin, H.-W.; Tian, X.-R.; Yao, M.-N. Polyhydroxysteroidal Glycosides from the Starfish Anthenea chinensis. Journal of Natural Products 2010, 73, 590-597, doi:10.1021/np9007188.
Anthenea chinensis	Anthenoside J/K	C43H74O14	Homo sapian	U87	IC50	3.6	2.88	MTT colorimetric assay	48	Ma, N.; Tang, H.-F.; Qiu, F.; Lin, H.-W.; Tian, X.-R.; Yao, M.-N. Polyhydroxysteroidal Glycosides from the Starfish Anthenea chinensis. Journal of Natural Products 2010, 73, 590-597, doi:10.1021/np9007188.
Culcita novaeguineae	Culcinosides A	C34H58O10	Homo sapian	U87	IC50	9.35	5.88	MTT colorimetric assay	48	Lu, Y.; Li, H.; Wang, M.; Liu, Y.; Feng, Y.; Liu, K.; Tang, H. Cytotoxic Polyhydroxysteroidal Glycosides from Starfish Culcita novaeguineae. Mar Drugs 2018, 16, doi:10.3390/md16030092.
Culcita novaeguineae	Culcinosides A	C34H58O10	Homo sapian	U251	IC50	11.28	7.09	MTT colorimetric assay	48	Lu, Y.; Li, H.; Wang, M.; Liu, Y.; Feng, Y.; Liu, K.; Tang, H. Cytotoxic Polyhydroxysteroidal Glycosides from Starfish Culcita novaeguineae. Mar Drugs 2018, 16, doi:10.3390/md16030092.
Culcita novaeguineae	Culcinosides A	C34H58O10	Homo sapian	SHG44	IC50	8.04	5.06	MTT colorimetric assay	48	Lu, Y.; Li, H.; Wang, M.; Liu, Y.; Feng, Y.; Liu, K.; Tang, H. Cytotoxic Polyhydroxysteroidal Glycosides from Starfish Culcita novaeguineae. Mar Drugs 2018, 16, doi:10.3390/md16030092.
Culcita novaeguineae	Culcinosides B	C34H56O10	Homo sapian	U87	IC50	33.52	20.94	MTT colorimetric assay	48	Lu, Y.; Li, H.; Wang, M.; Liu, Y.; Feng, Y.; Liu, K.; Tang, H. Cytotoxic Polyhydroxysteroidal Glycosides from Starfish Culcita novaeguineae. Mar Drugs 2018, 16, doi:10.3390/md16030092.
Culcita novaeguineae	Culcinosides B	C34H56O10	Homo sapian	U251	IC50	40.76	25.47	MTT colorimetric assay	48	Lu, Y.; Li, H.; Wang, M.; Liu, Y.; Feng, Y.; Liu, K.; Tang, H. Cytotoxic Polyhydroxysteroidal Glycosides from Starfish Culcita novaeguineae. Mar Drugs 2018, 16, doi:10.3390/md16030092.
Culcita novaeguineae	Culcinosides B	C34H56O10	Homo sapian	SHG44	IC50	36.54	22.83	MTT colorimetric assay	48	Lu, Y.; Li, H.; Wang, M.; Liu, Y.; Feng, Y.; Liu, K.; Tang, H. Cytotoxic Polyhydroxysteroidal Glycosides from Starfish Culcita novaeguineae. Mar Drugs 2018, 16, doi:10.3390/md16030092.
Culcita novaeguineae	Culcinosides C	C34H56O11	Homo sapian	U87	IC50	26.33	16.87	MTT colorimetric assay	48	Lu, Y.; Li, H.; Wang, M.; Liu, Y.; Feng, Y.; Liu, K.; Tang, H. Cytotoxic Polyhydroxysteroidal Glycosides from Starfish Culcita novaeguineae. Mar Drugs 2018, 16, doi:10.3390/md16030092.
Culcita novaeguineae	Culcinosides C	C34H56O11	Homo sapian	U251	IC50	22.66	14.52	MTT colorimetric assay	48	Lu, Y.; Li, H.; Wang, M.; Liu, Y.; Feng, Y.; Liu, K.; Tang, H. Cytotoxic Polyhydroxysteroidal Glycosides from Starfish Culcita novaeguineae. Mar Drugs 2018, 16, doi:10.3390/md16030092.
Culcita novaeguineae	Culcinosides C	C34H56O11	Homo sapian	SHG44	IC50	35.26	22.59	MTT colorimetric assay	48	Lu, Y.; Li, H.; Wang, M.; Liu, Y.; Feng, Y.; Liu, K.; Tang, H. Cytotoxic Polyhydroxysteroidal Glycosides from Starfish Culcita novaeguineae. Mar Drugs 2018, 16, doi:10.3390/md16030092.
Culcita novaeguineae	Culcinosides D	C33H56O11	Homo sapian	U87	IC50	43.25	27.2	MTT colorimetric assay	48	Lu, Y.; Li, H.; Wang, M.; Liu, Y.; Feng, Y.; Liu, K.; Tang, H. Cytotoxic Polyhydroxysteroidal Glycosides from Starfish Culcita novaeguineae. Mar Drugs 2018, 16, doi:10.3390/md16030092.
Culcita novaeguineae	Culcinosides D	C33H56O11	Homo sapian	U251	IC50	28.93	18.19	MTT colorimetric assay	48	Lu, Y.; Li, H.; Wang, M.; Liu, Y.; Feng, Y.; Liu, K.; Tang, H. Cytotoxic Polyhydroxysteroidal Glycosides from Starfish Culcita novaeguineae. Mar Drugs 2018, 16, doi:10.3390/md16030092.
Culcita novaeguineae	Culcinosides D	C33H56O11	Homo sapian	SHG44	IC50	26.22	16.49	MTT colorimetric assay	48	Lu, Y.; Li, H.; Wang, M.; Liu, Y.; Feng, Y.; Liu, K.; Tang, H. Cytotoxic Polyhydroxysteroidal Glycosides from Starfish Culcita novaeguineae. Mar Drugs 2018, 16, doi:10.3390/md16030092.
Craspidaster Hesperus	Hesperuside A	C41H68O14	Homo sapian	A549	IC50	3.62	2.84	SRB colorimetric assay	Unspecified	Kang, J.X.; Kang, Y.F.; Han, H. Three New Cytotoxic Polyhydroxysteroidal Glycosides from Starfish Craspidaster hesperus. Mar Drugs 2016, 14, doi:10.3390/md14100189.
Craspidaster Hesperus	Hesperuside A	C41H68O14	Homo sapian	MOLT-4	IC50	2.59	2.03	SRB colorimetric assay	Unspecified	Kang, J.X.; Kang, Y.F.; Han, H. Three New Cytotoxic Polyhydroxysteroidal Glycosides from Starfish Craspidaster hesperus. Mar Drugs 2016, 14, doi:10.3390/md14100189.
Craspidaster Hesperus	Hesperuside A	C41H68O14	Homo sapian	BEL-7402	IC50	5.26	4.13	SRB colorimetric assay	Unspecified	Kang, J.X.; Kang, Y.F.; Han, H. Three New Cytotoxic Polyhydroxysteroidal Glycosides from Starfish Craspidaster hesperus. Mar Drugs 2016, 14, doi:10.3390/md14100189.
Craspidaster Hesperus	Hesperuside B	C41H70O14	Homo sapian	A549	IC50	1.84	1.45	SRB colorimetric assay	Unspecified	Kang, J.X.; Kang, Y.F.; Han, H. Three New Cytotoxic Polyhydroxysteroidal Glycosides from Starfish Craspidaster hesperus. Mar Drugs 2016, 14, doi:10.3390/md14100189.
Craspidaster Hesperus	Hesperuside B	C41H70O14	Homo sapian	MOLT-4	IC50	0.68	0.54	SRB colorimetric assay	Unspecified	Kang, J.X.; Kang, Y.F.; Han, H. Three New Cytotoxic Polyhydroxysteroidal Glycosides from Starfish Craspidaster hesperus. Mar Drugs 2016, 14, doi:10.3390/md14100189.
Craspidaster Hesperus	Hesperuside B	C41H70O14	Homo sapian	BEL-7402	IC50	2.67	2.1	SRB colorimetric assay	Unspecified	Kang, J.X.; Kang, Y.F.; Han, H. Three New Cytotoxic Polyhydroxysteroidal Glycosides from Starfish Craspidaster hesperus. Mar Drugs 2016, 14, doi:10.3390/md14100189.
Craspidaster Hesperus	Hesperuside C	C42H70O14	Homo sapian	A549	IC50	2.4	1.92	SRB colorimetric assay	Unspecified	Kang, J.X.; Kang, Y.F.; Han, H. Three New Cytotoxic Polyhydroxysteroidal Glycosides from Starfish Craspidaster hesperus. Mar Drugs 2016, 14, doi:10.3390/md14100189.
Craspidaster Hesperus	Hesperuside C	C42H70O14	Homo sapian	MOLT-4	IC50	2.12	1.69	SRB colorimetric assay	Unspecified	Kang, J.X.; Kang, Y.F.; Han, H. Three New Cytotoxic Polyhydroxysteroidal Glycosides from Starfish Craspidaster hesperus. Mar Drugs 2016, 14, doi:10.3390/md14100189.
Craspidaster Hesperus	Hesperuside C	C42H70O14	Homo sapian	BEL-7402	IC50	5.72	4.57	SRB colorimetric assay	Unspecified	Kang, J.X.; Kang, Y.F.; Han, H. Three New Cytotoxic Polyhydroxysteroidal Glycosides from Starfish Craspidaster hesperus. Mar Drugs 2016, 14, doi:10.3390/md14100189.
Culcita novaeguineae	Halityloside A	C40H70O15	Homo sapian	LNCaP	IC50	48.59	38.43	SRB colorimetric assay	72	Ngoan, B.T.; Hanh, T.T.; Vien le, T.; Diep, C.N.; Thao, N.P.; Thao do, T.; Thanh, N.V.; Cuong, N.X.; Nam, N.H.; Thung do, C.; et al. Asterosaponins and glycosylated polyhydroxysteroids from the starfish Culcita novaeguineae and their cytotoxic activities. J Asian Nat Prod Res 2015, 17, 1010-1017, doi:10.1080/10286020.2015.1041930.
Culcita novaeguineae	Halityloside A	C40H70O15	Homo sapian	MCF7	IC50	51.61	40.82	SRB colorimetric assay	72	Ngoan, B.T.; Hanh, T.T.; Vien le, T.; Diep, C.N.; Thao, N.P.; Thao do, T.; Thanh, N.V.; Cuong, N.X.; Nam, N.H.; Thung do, C.; et al. Asterosaponins and glycosylated polyhydroxysteroids from the starfish Culcita novaeguineae and their cytotoxic activities. J Asian Nat Prod Res 2015, 17, 1010-1017, doi:10.1080/10286020.2015.1041930.
Culcita novaeguineae	Halityloside A	C40H70O15	Homo sapian	KB	IC50	70.7	55.92	SRB colorimetric assay	72	Ngoan, B.T.; Hanh, T.T.; Vien le, T.; Diep, C.N.; Thao, N.P.; Thao do, T.; Thanh, N.V.; Cuong, N.X.; Nam, N.H.; Thung do, C.; et al. Asterosaponins and glycosylated polyhydroxysteroids from the starfish Culcita novaeguineae and their cytotoxic activities. J Asian Nat Prod Res 2015, 17, 1010-1017, doi:10.1080/10286020.2015.1041930.
Culcita novaeguineae	Halityloside A	C40H70O15	Homo sapian	Hep-G2	IC50	>100	>79.1	SRB colorimetric assay	72	Ngoan, B.T.; Hanh, T.T.; Vien le, T.; Diep, C.N.; Thao, N.P.; Thao do, T.; Thanh, N.V.; Cuong, N.X.; Nam, N.H.; Thung do, C.; et al. Asterosaponins and glycosylated polyhydroxysteroids from the starfish Culcita novaeguineae and their cytotoxic activities. J Asian Nat Prod Res 2015, 17, 1010-1017, doi:10.1080/10286020.2015.1041930.
Culcita novaeguineae	Halityloside A	C40H70O15	Homo sapian	SK-MEL-2	IC50	73.99	58.52	SRB colorimetric assay	72	Ngoan, B.T.; Hanh, T.T.; Vien le, T.; Diep, C.N.; Thao, N.P.; Thao do, T.; Thanh, N.V.; Cuong, N.X.; Nam, N.H.; Thung do, C.; et al. Asterosaponins and glycosylated polyhydroxysteroids from the starfish Culcita novaeguineae and their cytotoxic activities. J Asian Nat Prod Res 2015, 17, 1010-1017, doi:10.1080/10286020.2015.1041930.
Culcita novaeguineae	Halityloside B	C40H70O14	Homo sapian	LNCaP	IC50	39.68	30.75	SRB colorimetric assay	72	Ngoan, B.T.; Hanh, T.T.; Vien le, T.; Diep, C.N.; Thao, N.P.; Thao do, T.; Thanh, N.V.; Cuong, N.X.; Nam, N.H.; Thung do, C.; et al. Asterosaponins and glycosylated polyhydroxysteroids from the starfish Culcita novaeguineae and their cytotoxic activities. J Asian Nat Prod Res 2015, 17, 1010-1017, doi:10.1080/10286020.2015.1041930.
Culcita novaeguineae	Halityloside B	C40H70O14	Homo sapian	MCF7	IC50	39.99	30.99	SRB colorimetric assay	72	Ngoan, B.T.; Hanh, T.T.; Vien le, T.; Diep, C.N.; Thao, N.P.; Thao do, T.; Thanh, N.V.; Cuong, N.X.; Nam, N.H.; Thung do, C.; et al. Asterosaponins and glycosylated polyhydroxysteroids from the starfish Culcita novaeguineae and their cytotoxic activities. J Asian Nat Prod Res 2015, 17, 1010-1017, doi:10.1080/10286020.2015.1041930.
Culcita novaeguineae	Halityloside B	C40H70O14	Homo sapian	KB	IC50	44.37	34.39	SRB colorimetric assay	72	Ngoan, B.T.; Hanh, T.T.; Vien le, T.; Diep, C.N.; Thao, N.P.; Thao do, T.; Thanh, N.V.; Cuong, N.X.; Nam, N.H.; Thung do, C.; et al. Asterosaponins and glycosylated polyhydroxysteroids from the starfish Culcita novaeguineae and their cytotoxic activities. J Asian Nat Prod Res 2015, 17, 1010-1017, doi:10.1080/10286020.2015.1041930.
Culcita novaeguineae	Halityloside B	C40H70O14	Homo sapian	Hep-G2	IC50	80.22	62.17	SRB colorimetric assay	72	Ngoan, B.T.; Hanh, T.T.; Vien le, T.; Diep, C.N.; Thao, N.P.; Thao do, T.; Thanh, N.V.; Cuong, N.X.; Nam, N.H.; Thung do, C.; et al. Asterosaponins and glycosylated polyhydroxysteroids from the starfish Culcita novaeguineae and their cytotoxic activities. J Asian Nat Prod Res 2015, 17, 1010-1017, doi:10.1080/10286020.2015.1041930.
Culcita novaeguineae	Halityloside B	C40H70O14	Homo sapian	SK-MEL-2	IC50	50.09	38.82	SRB colorimetric assay	72	Ngoan, B.T.; Hanh, T.T.; Vien le, T.; Diep, C.N.; Thao, N.P.; Thao do, T.; Thanh, N.V.; Cuong, N.X.; Nam, N.H.; Thung do, C.; et al. Asterosaponins and glycosylated polyhydroxysteroids from the starfish Culcita novaeguineae and their cytotoxic activities. J Asian Nat Prod Res 2015, 17, 1010-1017, doi:10.1080/10286020.2015.1041930.
Culcita novaeguineae	Culcitoside C5	C38H66O14	Homo sapian	LNCaP	IC50	57.08	42.63	SRB colorimetric assay	72	Ngoan, B.T.; Hanh, T.T.; Vien le, T.; Diep, C.N.; Thao, N.P.; Thao do, T.; Thanh, N.V.; Cuong, N.X.; Nam, N.H.; Thung do, C.; et al. Asterosaponins and glycosylated polyhydroxysteroids from the starfish Culcita novaeguineae and their cytotoxic activities. J Asian Nat Prod Res 2015, 17, 1010-1017, doi:10.1080/10286020.2015.1041930.
Culcita novaeguineae	Culcitoside C5	C38H66O14	Homo sapian	MCF7	IC50	62.95	47.02	SRB colorimetric assay	72	Ngoan, B.T.; Hanh, T.T.; Vien le, T.; Diep, C.N.; Thao, N.P.; Thao do, T.; Thanh, N.V.; Cuong, N.X.; Nam, N.H.; Thung do, C.; et al. Asterosaponins and glycosylated polyhydroxysteroids from the starfish Culcita novaeguineae and their cytotoxic activities. J Asian Nat Prod Res 2015, 17, 1010-1017, doi:10.1080/10286020.2015.1041930.
Culcita novaeguineae	Culcitoside C5	C38H66O14	Homo sapian	KB	IC50	92.04	68.75	SRB colorimetric assay	72	Ngoan, B.T.; Hanh, T.T.; Vien le, T.; Diep, C.N.; Thao, N.P.; Thao do, T.; Thanh, N.V.; Cuong, N.X.; Nam, N.H.; Thung do, C.; et al. Asterosaponins and glycosylated polyhydroxysteroids from the starfish Culcita novaeguineae and their cytotoxic activities. J Asian Nat Prod Res 2015, 17, 1010-1017, doi:10.1080/10286020.2015.1041930.
Culcita novaeguineae	Culcitoside C5	C38H66O14	Homo sapian	Hep-G2	IC50	>100	>74.7	SRB colorimetric assay	72	Ngoan, B.T.; Hanh, T.T.; Vien le, T.; Diep, C.N.; Thao, N.P.; Thao do, T.; Thanh, N.V.; Cuong, N.X.; Nam, N.H.; Thung do, C.; et al. Asterosaponins and glycosylated polyhydroxysteroids from the starfish Culcita novaeguineae and their cytotoxic activities. J Asian Nat Prod Res 2015, 17, 1010-1017, doi:10.1080/10286020.2015.1041930.
Culcita novaeguineae	Culcitoside C5	C38H66O14	Homo sapian	SK-MEL-2	IC50	89.76	67.04	SRB colorimetric assay	72	Ngoan, B.T.; Hanh, T.T.; Vien le, T.; Diep, C.N.; Thao, N.P.; Thao do, T.; Thanh, N.V.; Cuong, N.X.; Nam, N.H.; Thung do, C.; et al. Asterosaponins and glycosylated polyhydroxysteroids from the starfish Culcita novaeguineae and their cytotoxic activities. J Asian Nat Prod Res 2015, 17, 1010-1017, doi:10.1080/10286020.2015.1041930.
Culcita novaeguineae	Halityloside D	C39H68O14	Homo sapian	LNCaP	IC50	31.8	24.2	SRB colorimetric assay	72	Ngoan, B.T.; Hanh, T.T.; Vien le, T.; Diep, C.N.; Thao, N.P.; Thao do, T.; Thanh, N.V.; Cuong, N.X.; Nam, N.H.; Thung do, C.; et al. Asterosaponins and glycosylated polyhydroxysteroids from the starfish Culcita novaeguineae and their cytotoxic activities. J Asian Nat Prod Res 2015, 17, 1010-1017, doi:10.1080/10286020.2015.1041930.
Culcita novaeguineae	Halityloside D	C39H68O14	Homo sapian	MCF7	IC50	33.96	25.84	SRB colorimetric assay	72	Ngoan, B.T.; Hanh, T.T.; Vien le, T.; Diep, C.N.; Thao, N.P.; Thao do, T.; Thanh, N.V.; Cuong, N.X.; Nam, N.H.; Thung do, C.; et al. Asterosaponins and glycosylated polyhydroxysteroids from the starfish Culcita novaeguineae and their cytotoxic activities. J Asian Nat Prod Res 2015, 17, 1010-1017, doi:10.1080/10286020.2015.1041930.
Culcita novaeguineae	Halityloside D	C39H68O14	Homo sapian	KB	IC50	32.66	24.85	SRB colorimetric assay	72	Ngoan, B.T.; Hanh, T.T.; Vien le, T.; Diep, C.N.; Thao, N.P.; Thao do, T.; Thanh, N.V.; Cuong, N.X.; Nam, N.H.; Thung do, C.; et al. Asterosaponins and glycosylated polyhydroxysteroids from the starfish Culcita novaeguineae and their cytotoxic activities. J Asian Nat Prod Res 2015, 17, 1010-1017, doi:10.1080/10286020.2015.1041930.
Culcita novaeguineae	Halityloside D	C39H68O14	Homo sapian	Hep-G2	IC50	75.01	57.08	SRB colorimetric assay	72	Ngoan, B.T.; Hanh, T.T.; Vien le, T.; Diep, C.N.; Thao, N.P.; Thao do, T.; Thanh, N.V.; Cuong, N.X.; Nam, N.H.; Thung do, C.; et al. Asterosaponins and glycosylated polyhydroxysteroids from the starfish Culcita novaeguineae and their cytotoxic activities. J Asian Nat Prod Res 2015, 17, 1010-1017, doi:10.1080/10286020.2015.1041930.
Culcita novaeguineae	Halityloside D	C39H68O14	Homo sapian	SK-MEL-2	IC50	32.99	25.1	SRB colorimetric assay	72	Ngoan, B.T.; Hanh, T.T.; Vien le, T.; Diep, C.N.; Thao, N.P.; Thao do, T.; Thanh, N.V.; Cuong, N.X.; Nam, N.H.; Thung do, C.; et al. Asterosaponins and glycosylated polyhydroxysteroids from the starfish Culcita novaeguineae and their cytotoxic activities. J Asian Nat Prod Res 2015, 17, 1010-1017, doi:10.1080/10286020.2015.1041930.
Archaster typicus	Archasteroside A	C59H97NaO28S	Homo sapian	HeLa	IC50	24	31.43	MTS colorimetric assay	6	Kicha, A.A.; Ivanchina, N.V.; Huong, T.T.; Kalinovsky, A.I.; Dmitrenok, P.S.; Fedorov, S.N.; Dyshlovoy, S.A.; Long, P.Q.; Stonik, V.A. Two new asterosaponins, archasterosides A and B, from the Vietnamese starfish Archaster typicus and their anticancer properties. Bioorg Med Chem Lett 2010, 20, 3826-3830, doi:10.1016/j.bmcl.2010.04.005.
Archaster typicus	Archasteroside A	C59H97NaO28S	Mus musculus	JB6 CI41	IC50	37	48.45	MTS colorimetric assay	6	Kicha, A.A.; Ivanchina, N.V.; Huong, T.T.; Kalinovsky, A.I.; Dmitrenok, P.S.; Fedorov, S.N.; Dyshlovoy, S.A.; Long, P.Q.; Stonik, V.A. Two new asterosaponins, archasterosides A and B, from the Vietnamese starfish Archaster typicus and their anticancer properties. Bioorg Med Chem Lett 2010, 20, 3826-3830, doi:10.1016/j.bmcl.2010.04.005.
Archaster typicus	Archasteroside B	C57H95NaO27S	Homo sapian	HeLa	IC50	14	17.74	MTS colorimetric assay	6	Kicha, A.A.; Ivanchina, N.V.; Huong, T.T.; Kalinovsky, A.I.; Dmitrenok, P.S.; Fedorov, S.N.; Dyshlovoy, S.A.; Long, P.Q.; Stonik, V.A. Two new asterosaponins, archasterosides A and B, from the Vietnamese starfish Archaster typicus and their anticancer properties. Bioorg Med Chem Lett 2010, 20, 3826-3830, doi:10.1016/j.bmcl.2010.04.005.
Archaster typicus	Archasteroside B	C57H95NaO27S	Mus musculus	JB6 CI41	IC50	18	22.81	MTS colorimetric assay	6	Kicha, A.A.; Ivanchina, N.V.; Huong, T.T.; Kalinovsky, A.I.; Dmitrenok, P.S.; Fedorov, S.N.; Dyshlovoy, S.A.; Long, P.Q.; Stonik, V.A. Two new asterosaponins, archasterosides A and B, from the Vietnamese starfish Archaster typicus and their anticancer properties. Bioorg Med Chem Lett 2010, 20, 3826-3830, doi:10.1016/j.bmcl.2010.04.005.
Archaster typicus	Regularoside A	C58H95NaO28S	Homo sapian	HeLa	IC50	110	142.5	MTS colorimetric assay	6	Kicha, A.A.; Ivanchina, N.V.; Huong, T.T.; Kalinovsky, A.I.; Dmitrenok, P.S.; Fedorov, S.N.; Dyshlovoy, S.A.; Long, P.Q.; Stonik, V.A. Two new asterosaponins, archasterosides A and B, from the Vietnamese starfish Archaster typicus and their anticancer properties. Bioorg Med Chem Lett 2010, 20, 3826-3830, doi:10.1016/j.bmcl.2010.04.005.
Archaster typicus	Regularoside A	C58H95NaO28S	Mus musculus	JB6 CI41	IC50	>50	>64.8	MTS colorimetric assay	6	Kicha, A.A.; Ivanchina, N.V.; Huong, T.T.; Kalinovsky, A.I.; Dmitrenok, P.S.; Fedorov, S.N.; Dyshlovoy, S.A.; Long, P.Q.; Stonik, V.A. Two new asterosaponins, archasterosides A and B, from the Vietnamese starfish Archaster typicus and their anticancer properties. Bioorg Med Chem Lett 2010, 20, 3826-3830, doi:10.1016/j.bmcl.2010.04.005.
Certonardoa semiregularis	Certonardoside P2	C40H69NaO17S	Homo sapian	A549	IC50	>30	>26.3	SRB colorimetric assay	24	Wang, W.; Jang, H.; Hong, J.; Lee, C.-O.; Bae, S.-J.; Shin, S.; Jung, J.H. New cytotoxic sulfated saponins from the starfish Certonardoa semiregularis. Archives of pharmacal research 2005, 28, 285-289.
Certonardoa semiregularis	Certonardoside P2	C40H69NaO17S	Homo sapian	SK-OV-3	IC50	19.5	17.1	SRB colorimetric assay	24	Wang, W.; Jang, H.; Hong, J.; Lee, C.-O.; Bae, S.-J.; Shin, S.; Jung, J.H. New cytotoxic sulfated saponins from the starfish Certonardoa semiregularis. Archives of pharmacal research 2005, 28, 285-289.
Certonardoa semiregularis	Certonardoside P2	C40H69NaO17S	Homo sapian	SK-MEL-2	IC50	2.67	2.34	SRB colorimetric assay	24	Wang, W.; Jang, H.; Hong, J.; Lee, C.-O.; Bae, S.-J.; Shin, S.; Jung, J.H. New cytotoxic sulfated saponins from the starfish Certonardoa semiregularis. Archives of pharmacal research 2005, 28, 285-289.
Certonardoa semiregularis	Certonardoside P2	C40H69NaO17S	Homo sapian	XF498	IC50	26.5	23.24	SRB colorimetric assay	24	Wang, W.; Jang, H.; Hong, J.; Lee, C.-O.; Bae, S.-J.; Shin, S.; Jung, J.H. New cytotoxic sulfated saponins from the starfish Certonardoa semiregularis. Archives of pharmacal research 2005, 28, 285-289.
Certonardoa semiregularis	Certonardoside P2	C40H69NaO17S	Homo sapian	HCT15	IC50	18.2	15.96	SRB colorimetric assay	24	Wang, W.; Jang, H.; Hong, J.; Lee, C.-O.; Bae, S.-J.; Shin, S.; Jung, J.H. New cytotoxic sulfated saponins from the starfish Certonardoa semiregularis. Archives of pharmacal research 2005, 28, 285-289.
Certonardoa semiregularis	Certonardoside I3	C41H71NaO18S	Homo sapian	A549	IC50	>30	>27.2	SRB colorimetric assay	24	Wang, W.; Jang, H.; Hong, J.; Lee, C.-O.; Bae, S.-J.; Shin, S.; Jung, J.H. New cytotoxic sulfated saponins from the starfish Certonardoa semiregularis. Archives of pharmacal research 2005, 28, 285-289.
Certonardoa semiregularis	Certonardoside I3	C41H71NaO18S	Homo sapian	SK-OV-3	IC50	>30	>27.2	SRB colorimetric assay	24	Wang, W.; Jang, H.; Hong, J.; Lee, C.-O.; Bae, S.-J.; Shin, S.; Jung, J.H. New cytotoxic sulfated saponins from the starfish Certonardoa semiregularis. Archives of pharmacal research 2005, 28, 285-289.
Certonardoa semiregularis	Certonardoside I3	C41H71NaO18S	Homo sapian	SK-MEL-2	IC50	>30	>27.2	SRB colorimetric assay	24	Wang, W.; Jang, H.; Hong, J.; Lee, C.-O.; Bae, S.-J.; Shin, S.; Jung, J.H. New cytotoxic sulfated saponins from the starfish Certonardoa semiregularis. Archives of pharmacal research 2005, 28, 285-289.
Certonardoa semiregularis	Certonardoside I3	C41H71NaO18S	Homo sapian	XF498	IC50	>30	>27.2	SRB colorimetric assay	24	Wang, W.; Jang, H.; Hong, J.; Lee, C.-O.; Bae, S.-J.; Shin, S.; Jung, J.H. New cytotoxic sulfated saponins from the starfish Certonardoa semiregularis. Archives of pharmacal research 2005, 28, 285-289.
Certonardoa semiregularis	Certonardoside I3	C41H71NaO18S	Homo sapian	HCT15	IC50	>30	>27.2	SRB colorimetric assay	24	Wang, W.; Jang, H.; Hong, J.; Lee, C.-O.; Bae, S.-J.; Shin, S.; Jung, J.H. New cytotoxic sulfated saponins from the starfish Certonardoa semiregularis. Archives of pharmacal research 2005, 28, 285-289.
Luidia quinaria	Luidiaquinoside	C57H93NaO28S	Mus musculus	RBL-2H3	IC50	24.43	31.3	MTT colorimetric assay	24	De Marino, S.; Borbone, N.; Iorizzi, M.; Esposito, G.; McClintock, J.B.; Zollo, F. Bioactive asterosaponins from the starfish Luidia quinaria and Psilaster cassiope. Isolation and structure characterization by two-dimensional NMR spectroscopy. Journal of natural products 2003, 66, 515-519.
Psilaster cassiope	Psilasteroside	C61H99NaO32S	Mus musculus	RBL-2H3	IC50	4.21	5.4	MTT colorimetric assay	24	De Marino, S.; Borbone, N.; Iorizzi, M.; Esposito, G.; McClintock, J.B.; Zollo, F. Bioactive asterosaponins from the starfish Luidia quinaria and Psilaster cassiope. Isolation and structure characterization by two-dimensional NMR spectroscopy. Journal of natural products 2003, 66, 515-519.
Certonardoa semiregularis	Certonardoside A	C39H65NaO17S	Homo sapian	MT-4	CC50	6.8	5.85	MTT colorimetric assay	120	Wang, W.H.; Li, F.; Alam, N.; Liu, Y.H.; Hong, J.K.; Lee, C.K.; Im, K.S.; Jung, J.H. New saponins from the starfish. Journal of Natural Products 2002, 65, 1649-1656, doi:10.1021/np020234r.
Certonardoa semiregularis	Certonardoside A	C39H65NaO17S	Chlorocebus sabaeus	Vero	CC50	>100	>86.1	MTT colorimetric assay	72	Wang, W.H.; Li, F.; Alam, N.; Liu, Y.H.; Hong, J.K.; Lee, C.K.; Im, K.S.; Jung, J.H. New saponins from the starfish. Journal of Natural Products 2002, 65, 1649-1656, doi:10.1021/np020234r.
Certonardoa semiregularis	Certonardoside A	C39H65NaO17S	Homo sapian	HeLa	CC50	>100	>86.1	MTT colorimetric assay	48	Wang, W.H.; Li, F.; Alam, N.; Liu, Y.H.; Hong, J.K.; Lee, C.K.; Im, K.S.; Jung, J.H. New saponins from the starfish. Journal of Natural Products 2002, 65, 1649-1656, doi:10.1021/np020234r.
Certonardoa semiregularis	Certonardoside C	C39H65NaO16S	Homo sapian	MT-4	CC50	1.4	1.18	MTT colorimetric assay	120	Wang, W.H.; Li, F.; Alam, N.; Liu, Y.H.; Hong, J.K.; Lee, C.K.; Im, K.S.; Jung, J.H. New saponins from the starfish. Journal of Natural Products 2002, 65, 1649-1656, doi:10.1021/np020234r.
Certonardoa semiregularis	Certonardoside C	C39H65NaO16S	Chlorocebus sabaeus	Vero	CC50	97.5	82.39	MTT colorimetric assay	72	Wang, W.H.; Li, F.; Alam, N.; Liu, Y.H.; Hong, J.K.; Lee, C.K.; Im, K.S.; Jung, J.H. New saponins from the starfish. Journal of Natural Products 2002, 65, 1649-1656, doi:10.1021/np020234r.
Certonardoa semiregularis	Certonardoside C	C39H65NaO16S	Homo sapian	HeLa	CC50	>100	>84.5	MTT colorimetric assay	48	Wang, W.H.; Li, F.; Alam, N.; Liu, Y.H.; Hong, J.K.; Lee, C.K.; Im, K.S.; Jung, J.H. New saponins from the starfish. Journal of Natural Products 2002, 65, 1649-1656, doi:10.1021/np020234r.
Certonardoa semiregularis	Certonardoside D	C39H65NaO17S	Homo sapian	MT-4	CC50	>100	>86.1	MTT colorimetric assay	120	Wang, W.H.; Li, F.; Alam, N.; Liu, Y.H.; Hong, J.K.; Lee, C.K.; Im, K.S.; Jung, J.H. New saponins from the starfish. Journal of Natural Products 2002, 65, 1649-1656, doi:10.1021/np020234r.
Certonardoa semiregularis	Certonardoside D	C39H65NaO17S	Chlorocebus sabaeus	Vero	CC50	79.9	68.79	MTT colorimetric assay	72	Wang, W.H.; Li, F.; Alam, N.; Liu, Y.H.; Hong, J.K.; Lee, C.K.; Im, K.S.; Jung, J.H. New saponins from the starfish. Journal of Natural Products 2002, 65, 1649-1656, doi:10.1021/np020234r.
Certonardoa semiregularis	Certonardoside D	C39H65NaO17S	Homo sapian	HeLa	CC50	>100	>86.1	MTT colorimetric assay	48	Wang, W.H.; Li, F.; Alam, N.; Liu, Y.H.; Hong, J.K.; Lee, C.K.; Im, K.S.; Jung, J.H. New saponins from the starfish. Journal of Natural Products 2002, 65, 1649-1656, doi:10.1021/np020234r.
Certonardoa semiregularis	Halityloside D	C39H68O14	Homo sapian	MT-4	CC50	39.7	30.21	MTT colorimetric assay	120	Wang, W.H.; Li, F.; Alam, N.; Liu, Y.H.; Hong, J.K.; Lee, C.K.; Im, K.S.; Jung, J.H. New saponins from the starfish. Journal of Natural Products 2002, 65, 1649-1656, doi:10.1021/np020234r.
Certonardoa semiregularis	Halityloside D	C39H68O14	Chlorocebus sabaeus	Vero	CC50	>100	>76.1	MTT colorimetric assay	72	Wang, W.H.; Li, F.; Alam, N.; Liu, Y.H.; Hong, J.K.; Lee, C.K.; Im, K.S.; Jung, J.H. New saponins from the starfish. Journal of Natural Products 2002, 65, 1649-1656, doi:10.1021/np020234r.
Certonardoa semiregularis	Halityloside D	C39H68O14	Homo sapian	HeLa	CC50	64.8	49.31	MTT colorimetric assay	48	Wang, W.H.; Li, F.; Alam, N.; Liu, Y.H.; Hong, J.K.; Lee, C.K.; Im, K.S.; Jung, J.H. New saponins from the starfish. Journal of Natural Products 2002, 65, 1649-1656, doi:10.1021/np020234r.
Certonardoa semiregularis	Certonardoside F	C39H67NaO17S	Homo sapian	MT-4	CC50	>100	>86.3	MTT colorimetric assay	120	Wang, W.H.; Li, F.; Alam, N.; Liu, Y.H.; Hong, J.K.; Lee, C.K.; Im, K.S.; Jung, J.H. New saponins from the starfish. Journal of Natural Products 2002, 65, 1649-1656, doi:10.1021/np020234r.
Certonardoa semiregularis	Certonardoside F	C39H67NaO17S	Chlorocebus sabaeus	Vero	CC50	>100	>86.3	MTT colorimetric assay	72	Wang, W.H.; Li, F.; Alam, N.; Liu, Y.H.; Hong, J.K.; Lee, C.K.; Im, K.S.; Jung, J.H. New saponins from the starfish. Journal of Natural Products 2002, 65, 1649-1656, doi:10.1021/np020234r.
Certonardoa semiregularis	Certonardoside F	C39H67NaO17S	Homo sapian	HeLa	CC50	>100	>86.3	MTT colorimetric assay	48	Wang, W.H.; Li, F.; Alam, N.; Liu, Y.H.; Hong, J.K.; Lee, C.K.; Im, K.S.; Jung, J.H. New saponins from the starfish. Journal of Natural Products 2002, 65, 1649-1656, doi:10.1021/np020234r.
Certonardoa semiregularis	Certonardoside H	C39H68O13	Homo sapian	MT-4	CC50	42.5	31.66	MTT colorimetric assay	120	Wang, W.H.; Li, F.; Alam, N.; Liu, Y.H.; Hong, J.K.; Lee, C.K.; Im, K.S.; Jung, J.H. New saponins from the starfish. Journal of Natural Products 2002, 65, 1649-1656, doi:10.1021/np020234r.
Certonardoa semiregularis	Certonardoside H	C39H68O13	Chlorocebus sabaeus	Vero	CC50	>100	>74.5	MTT colorimetric assay	72	Wang, W.H.; Li, F.; Alam, N.; Liu, Y.H.; Hong, J.K.; Lee, C.K.; Im, K.S.; Jung, J.H. New saponins from the starfish. Journal of Natural Products 2002, 65, 1649-1656, doi:10.1021/np020234r.
Certonardoa semiregularis	Certonardoside H	C39H68O13	Homo sapian	HeLa	CC50	59.9	44.62	MTT colorimetric assay	48	Wang, W.H.; Li, F.; Alam, N.; Liu, Y.H.; Hong, J.K.; Lee, C.K.; Im, K.S.; Jung, J.H. New saponins from the starfish. Journal of Natural Products 2002, 65, 1649-1656, doi:10.1021/np020234r.
Certonardoa semiregularis	Certonardoside I	C35H61NaO14S	Homo sapian	MT-4	CC50	67.4	51.29	MTT colorimetric assay	120	Wang, W.H.; Li, F.; Alam, N.; Liu, Y.H.; Hong, J.K.; Lee, C.K.; Im, K.S.; Jung, J.H. New saponins from the starfish. Journal of Natural Products 2002, 65, 1649-1656, doi:10.1021/np020234r.
Certonardoa semiregularis	Certonardoside I	C35H61NaO14S	Chlorocebus sabaeus	Vero	CC50	>100	>76.1	MTT colorimetric assay	72	Wang, W.H.; Li, F.; Alam, N.; Liu, Y.H.; Hong, J.K.; Lee, C.K.; Im, K.S.; Jung, J.H. New saponins from the starfish. Journal of Natural Products 2002, 65, 1649-1656, doi:10.1021/np020234r.
Certonardoa semiregularis	Certonardoside I	C35H61NaO14S	Homo sapian	HeLa	CC50	58.8	44.74	MTT colorimetric assay	48	Wang, W.H.; Li, F.; Alam, N.; Liu, Y.H.; Hong, J.K.; Lee, C.K.; Im, K.S.; Jung, J.H. New saponins from the starfish. Journal of Natural Products 2002, 65, 1649-1656, doi:10.1021/np020234r.
Certonardoa semiregularis	Certonardoside J	C35H61NaO13S	Homo sapian	MT-4	CC50	>100	>74.5	MTT colorimetric assay	120	Wang, W.H.; Li, F.; Alam, N.; Liu, Y.H.; Hong, J.K.; Lee, C.K.; Im, K.S.; Jung, J.H. New saponins from the starfish. Journal of Natural Products 2002, 65, 1649-1656, doi:10.1021/np020234r.
Certonardoa semiregularis	Certonardoside J	C35H61NaO13S	Chlorocebus sabaeus	Vero	CC50	>100	>74.5	MTT colorimetric assay	72	Wang, W.H.; Li, F.; Alam, N.; Liu, Y.H.; Hong, J.K.; Lee, C.K.; Im, K.S.; Jung, J.H. New saponins from the starfish. Journal of Natural Products 2002, 65, 1649-1656, doi:10.1021/np020234r.
Certonardoa semiregularis	Certonardoside J	C35H61NaO13S	Homo sapian	HeLa	CC50	57.9	43.13	MTT colorimetric assay	48	Wang, W.H.; Li, F.; Alam, N.; Liu, Y.H.; Hong, J.K.; Lee, C.K.; Im, K.S.; Jung, J.H. New saponins from the starfish. Journal of Natural Products 2002, 65, 1649-1656, doi:10.1021/np020234r.
pentaceraster gracilis	Maculatoside	C56H91NaO27S	Homo sapian	Hep-G2	IC50	16.75	20.96	SRB colorimetric assay	72	Vien, L.T.; Ngoan, B.T.; Hanh, T.T.; Vinh, L.B.; Thung, D.C.; Thao, D.T.; Thanh, N.V.; Cuong, N.X.; Nam, N.H.; Kiem, P.V.; et al. Steroid glycosides from the starfish Pentaceraster gracilis. J Asian Nat Prod Res 2017, 19, 474-480, doi:10.1080/10286020.2016.1235038.
pentaceraster gracilis	Maculatoside	C56H91NaO27S	Homo sapian	KB	IC50	36.53	45.71	SRB colorimetric assay	72	Vien, L.T.; Ngoan, B.T.; Hanh, T.T.; Vinh, L.B.; Thung, D.C.; Thao, D.T.; Thanh, N.V.; Cuong, N.X.; Nam, N.H.; Kiem, P.V.; et al. Steroid glycosides from the starfish Pentaceraster gracilis. J Asian Nat Prod Res 2017, 19, 474-480, doi:10.1080/10286020.2016.1235038.
pentaceraster gracilis	Maculatoside	C56H91NaO27S	Homo sapian	LNCap	IC50	39.75	49.74	SRB colorimetric assay	72	Vien, L.T.; Ngoan, B.T.; Hanh, T.T.; Vinh, L.B.; Thung, D.C.; Thao, D.T.; Thanh, N.V.; Cuong, N.X.; Nam, N.H.; Kiem, P.V.; et al. Steroid glycosides from the starfish Pentaceraster gracilis. J Asian Nat Prod Res 2017, 19, 474-480, doi:10.1080/10286020.2016.1235038.
pentaceraster gracilis	Maculatoside	C56H91NaO27S	Homo sapian	MCF7	IC50	47.34	59.24	SRB colorimetric assay	72	Vien, L.T.; Ngoan, B.T.; Hanh, T.T.; Vinh, L.B.; Thung, D.C.; Thao, D.T.; Thanh, N.V.; Cuong, N.X.; Nam, N.H.; Kiem, P.V.; et al. Steroid glycosides from the starfish Pentaceraster gracilis. J Asian Nat Prod Res 2017, 19, 474-480, doi:10.1080/10286020.2016.1235038.
pentaceraster gracilis	Maculatoside	C56H91NaO27S	Homo sapian	SK-MEL-2	IC50	19.44	24.33	SRB colorimetric assay	72	Vien, L.T.; Ngoan, B.T.; Hanh, T.T.; Vinh, L.B.; Thung, D.C.; Thao, D.T.; Thanh, N.V.; Cuong, N.X.; Nam, N.H.; Kiem, P.V.; et al. Steroid glycosides from the starfish Pentaceraster gracilis. J Asian Nat Prod Res 2017, 19, 474-480, doi:10.1080/10286020.2016.1235038.
Astropecten polyacanthus	Polyacanthoside A	C35H62O11	Homo sapian	Hep-G2	IC50	>100	>65.9	SRB colorimetric assay	72	Vien, L.T.; Hanh, T.T.H.; Hong, P.T.; Thanh, N.V.; Huong, T.T.; Cuong, N.X.; Nam, N.H.; Thung, D.C.; Kiem, P.V.; Minh, C.V. Polar steroid derivatives from the Vietnamese starfish Astropecten polyacanthus. Nat Prod Res 2018, 32, 54-59, doi:10.1080/14786419.2017.1329733.
Astropecten polyacanthus	Polyacanthoside A	C35H62O11	Homo sapian	KB	IC50	>100	>65.9	SRB colorimetric assay	72	Vien, L.T.; Hanh, T.T.H.; Hong, P.T.; Thanh, N.V.; Huong, T.T.; Cuong, N.X.; Nam, N.H.; Thung, D.C.; Kiem, P.V.; Minh, C.V. Polar steroid derivatives from the Vietnamese starfish Astropecten polyacanthus. Nat Prod Res 2018, 32, 54-59, doi:10.1080/14786419.2017.1329733.
Astropecten polyacanthus	Polyacanthoside A	C35H62O11	Homo sapian	LNCaP	IC50	>100	>65.9	SRB colorimetric assay	72	Vien, L.T.; Hanh, T.T.H.; Hong, P.T.; Thanh, N.V.; Huong, T.T.; Cuong, N.X.; Nam, N.H.; Thung, D.C.; Kiem, P.V.; Minh, C.V. Polar steroid derivatives from the Vietnamese starfish Astropecten polyacanthus. Nat Prod Res 2018, 32, 54-59, doi:10.1080/14786419.2017.1329733.
Astropecten polyacanthus	Polyacanthoside A	C35H62O11	Homo sapian	MCF7	IC50	>100	>65.9	SRB colorimetric assay	72	Vien, L.T.; Hanh, T.T.H.; Hong, P.T.; Thanh, N.V.; Huong, T.T.; Cuong, N.X.; Nam, N.H.; Thung, D.C.; Kiem, P.V.; Minh, C.V. Polar steroid derivatives from the Vietnamese starfish Astropecten polyacanthus. Nat Prod Res 2018, 32, 54-59, doi:10.1080/14786419.2017.1329733.
Astropecten polyacanthus	Polyacanthoside A	C35H62O11	Homo sapian	SK-MEL-2	IC50	>100	>65.9	SRB colorimetric assay	72	Vien, L.T.; Hanh, T.T.H.; Hong, P.T.; Thanh, N.V.; Huong, T.T.; Cuong, N.X.; Nam, N.H.; Thung, D.C.; Kiem, P.V.; Minh, C.V. Polar steroid derivatives from the Vietnamese starfish Astropecten polyacanthus. Nat Prod Res 2018, 32, 54-59, doi:10.1080/14786419.2017.1329733.
Astropecten polyacanthus	Marthasteroside B	C57H91NaO27S	Homo sapian	Hep-G2	IC50	39.42	49.8	SRB colorimetric assay	72	Vien, L.T.; Hanh, T.T.H.; Hong, P.T.; Thanh, N.V.; Huong, T.T.; Cuong, N.X.; Nam, N.H.; Thung, D.C.; Kiem, P.V.; Minh, C.V. Polar steroid derivatives from the Vietnamese starfish Astropecten polyacanthus. Nat Prod Res 2018, 32, 54-59, doi:10.1080/14786419.2017.1329733.
Astropecten polyacanthus	Marthasteroside B	C57H91NaO27S	Homo sapian	KB	IC50	37.66	47.58	SRB colorimetric assay	72	Vien, L.T.; Hanh, T.T.H.; Hong, P.T.; Thanh, N.V.; Huong, T.T.; Cuong, N.X.; Nam, N.H.; Thung, D.C.; Kiem, P.V.; Minh, C.V. Polar steroid derivatives from the Vietnamese starfish Astropecten polyacanthus. Nat Prod Res 2018, 32, 54-59, doi:10.1080/14786419.2017.1329733.
Astropecten polyacanthus	Marthasteroside B	C57H91NaO27S	Homo sapian	LNCaP	IC50	42.22	53.34	SRB colorimetric assay	72	Vien, L.T.; Hanh, T.T.H.; Hong, P.T.; Thanh, N.V.; Huong, T.T.; Cuong, N.X.; Nam, N.H.; Thung, D.C.; Kiem, P.V.; Minh, C.V. Polar steroid derivatives from the Vietnamese starfish Astropecten polyacanthus. Nat Prod Res 2018, 32, 54-59, doi:10.1080/14786419.2017.1329733.
Astropecten polyacanthus	Marthasteroside B	C57H91NaO27S	Homo sapian	MCF7	IC50	28.71	36.27	SRB colorimetric assay	72	Vien, L.T.; Hanh, T.T.H.; Hong, P.T.; Thanh, N.V.; Huong, T.T.; Cuong, N.X.; Nam, N.H.; Thung, D.C.; Kiem, P.V.; Minh, C.V. Polar steroid derivatives from the Vietnamese starfish Astropecten polyacanthus. Nat Prod Res 2018, 32, 54-59, doi:10.1080/14786419.2017.1329733.
Astropecten polyacanthus	Marthasteroside B	C57H91NaO27S	Homo sapian	SK-MEL-2	IC50	35.64	45.03	SRB colorimetric assay	72	Vien, L.T.; Hanh, T.T.H.; Hong, P.T.; Thanh, N.V.; Huong, T.T.; Cuong, N.X.; Nam, N.H.; Thung, D.C.; Kiem, P.V.; Minh, C.V. Polar steroid derivatives from the Vietnamese starfish Astropecten polyacanthus. Nat Prod Res 2018, 32, 54-59, doi:10.1080/14786419.2017.1329733.
Astropecten polyacanthus	Psilasteroside	C61H99NaO32S	Homo sapian	Hep-G2	IC50	49.03	68.62	SRB colorimetric assay	72	Vien, L.T.; Hanh, T.T.H.; Hong, P.T.; Thanh, N.V.; Huong, T.T.; Cuong, N.X.; Nam, N.H.; Thung, D.C.; Kiem, P.V.; Minh, C.V. Polar steroid derivatives from the Vietnamese starfish Astropecten polyacanthus. Nat Prod Res 2018, 32, 54-59, doi:10.1080/14786419.2017.1329733.
Astropecten polyacanthus	Psilasteroside	C61H99NaO32S	Homo sapian	KB	IC50	45.26	63.34	SRB colorimetric assay	72	Vien, L.T.; Hanh, T.T.H.; Hong, P.T.; Thanh, N.V.; Huong, T.T.; Cuong, N.X.; Nam, N.H.; Thung, D.C.; Kiem, P.V.; Minh, C.V. Polar steroid derivatives from the Vietnamese starfish Astropecten polyacanthus. Nat Prod Res 2018, 32, 54-59, doi:10.1080/14786419.2017.1329733.
Astropecten polyacanthus	Psilasteroside	C61H99NaO32S	Homo sapian	LNCaP	IC50	42.01	58.79	SRB colorimetric assay	72	Vien, L.T.; Hanh, T.T.H.; Hong, P.T.; Thanh, N.V.; Huong, T.T.; Cuong, N.X.; Nam, N.H.; Thung, D.C.; Kiem, P.V.; Minh, C.V. Polar steroid derivatives from the Vietnamese starfish Astropecten polyacanthus. Nat Prod Res 2018, 32, 54-59, doi:10.1080/14786419.2017.1329733.
Astropecten polyacanthus	Psilasteroside	C61H99NaO32S	Homo sapian	MCF7	IC50	40.69	56.95	SRB colorimetric assay	72	Vien, L.T.; Hanh, T.T.H.; Hong, P.T.; Thanh, N.V.; Huong, T.T.; Cuong, N.X.; Nam, N.H.; Thung, D.C.; Kiem, P.V.; Minh, C.V. Polar steroid derivatives from the Vietnamese starfish Astropecten polyacanthus. Nat Prod Res 2018, 32, 54-59, doi:10.1080/14786419.2017.1329733.
Astropecten polyacanthus	Psilasteroside	C61H99NaO32S	Homo sapian	SK-MEL-2	IC50	48.13	67.36	SRB colorimetric assay	72	Vien, L.T.; Hanh, T.T.H.; Hong, P.T.; Thanh, N.V.; Huong, T.T.; Cuong, N.X.; Nam, N.H.; Thung, D.C.; Kiem, P.V.; Minh, C.V. Polar steroid derivatives from the Vietnamese starfish Astropecten polyacanthus. Nat Prod Res 2018, 32, 54-59, doi:10.1080/14786419.2017.1329733.
Asteropsis carinifera	Cariniferoside A	C41H72O14	Homo sapian	HCT-116	IC50	32	25.25	MTS colorimetric assay	24	Malyarenko, T.V.; Kicha, A.A.; Ivanchina, N.V.; Kalinovsky, A.I.; Dmitrenok, P.S.; Ermakova, S.P.; Stonik, V.A. Cariniferosides A-F and other steroidal biglycosides from the starfish Asteropsis carinifera. Steroids 2011, 76, 1280-1287, doi:10.1016/j.steroids.2011.06.006.
Asteropsis carinifera	Cariniferoside A	C41H72O14	Homo sapian	T-47D	IC50	37	29.19	MTS colorimetric assay	24	Malyarenko, T.V.; Kicha, A.A.; Ivanchina, N.V.; Kalinovsky, A.I.; Dmitrenok, P.S.; Ermakova, S.P.; Stonik, V.A. Cariniferosides A-F and other steroidal biglycosides from the starfish Asteropsis carinifera. Steroids 2011, 76, 1280-1287, doi:10.1016/j.steroids.2011.06.006.
Asteropsis carinifera	Cariniferoside A	C41H72O14	Homo sapian	RPMI-7951	IC50	66	52.07	MTS colorimetric assay	24	Malyarenko, T.V.; Kicha, A.A.; Ivanchina, N.V.; Kalinovsky, A.I.; Dmitrenok, P.S.; Ermakova, S.P.; Stonik, V.A. Cariniferosides A-F and other steroidal biglycosides from the starfish Asteropsis carinifera. Steroids 2011, 76, 1280-1287, doi:10.1016/j.steroids.2011.06.006.
Asteropsis carinifera	Cariniferoside F	C41H69NaO18S	Homo sapian	HCT-116	IC50	>160	>144.8	MTS colorimetric assay	24	Malyarenko, T.V.; Kicha, A.A.; Ivanchina, N.V.; Kalinovsky, A.I.; Dmitrenok, P.S.; Ermakova, S.P.; Stonik, V.A. Cariniferosides A-F and other steroidal biglycosides from the starfish Asteropsis carinifera. Steroids 2011, 76, 1280-1287, doi:10.1016/j.steroids.2011.06.006.
Asteropsis carinifera	Cariniferoside F	C41H69NaO18S	Homo sapian	T-47D	IC50	>160	>144.8	MTS colorimetric assay	24	Malyarenko, T.V.; Kicha, A.A.; Ivanchina, N.V.; Kalinovsky, A.I.; Dmitrenok, P.S.; Ermakova, S.P.; Stonik, V.A. Cariniferosides A-F and other steroidal biglycosides from the starfish Asteropsis carinifera. Steroids 2011, 76, 1280-1287, doi:10.1016/j.steroids.2011.06.006.
Asteropsis carinifera	Cariniferoside F	C41H69NaO18S	Homo sapian	RPMI-7951	IC50	>160	>144.8	MTS colorimetric assay	24	Malyarenko, T.V.; Kicha, A.A.; Ivanchina, N.V.; Kalinovsky, A.I.; Dmitrenok, P.S.; Ermakova, S.P.; Stonik, V.A. Cariniferosides A-F and other steroidal biglycosides from the starfish Asteropsis carinifera. Steroids 2011, 76, 1280-1287, doi:10.1016/j.steroids.2011.06.006.
Asteropsis carinifera	Halityloside A	C40H70O15	Homo sapian	HCT-116	IC50	150	118.6	MTS colorimetric assay	24	Malyarenko, T.V.; Kicha, A.A.; Ivanchina, N.V.; Kalinovsky, A.I.; Dmitrenok, P.S.; Ermakova, S.P.; Stonik, V.A. Cariniferosides A-F and other steroidal biglycosides from the starfish Asteropsis carinifera. Steroids 2011, 76, 1280-1287, doi:10.1016/j.steroids.2011.06.006.
Asteropsis carinifera	Halityloside A	C40H70O15	Homo sapian	T-47D	IC50	>160	>126.6	MTS colorimetric assay	24	Malyarenko, T.V.; Kicha, A.A.; Ivanchina, N.V.; Kalinovsky, A.I.; Dmitrenok, P.S.; Ermakova, S.P.; Stonik, V.A. Cariniferosides A-F and other steroidal biglycosides from the starfish Asteropsis carinifera. Steroids 2011, 76, 1280-1287, doi:10.1016/j.steroids.2011.06.006.
Asteropsis carinifera	Halityloside A	C40H70O15	Homo sapian	RPMI-7951	IC50	>160	>126.6	MTS colorimetric assay	24	Malyarenko, T.V.; Kicha, A.A.; Ivanchina, N.V.; Kalinovsky, A.I.; Dmitrenok, P.S.; Ermakova, S.P.; Stonik, V.A. Cariniferosides A-F and other steroidal biglycosides from the starfish Asteropsis carinifera. Steroids 2011, 76, 1280-1287, doi:10.1016/j.steroids.2011.06.006.
Asteropsis carinifera	Halityloside B	C40H70O14	Homo sapian	HCT-116	IC50	>160	>124.0	MTS colorimetric assay	24	Malyarenko, T.V.; Kicha, A.A.; Ivanchina, N.V.; Kalinovsky, A.I.; Dmitrenok, P.S.; Ermakova, S.P.; Stonik, V.A. Cariniferosides A-F and other steroidal biglycosides from the starfish Asteropsis carinifera. Steroids 2011, 76, 1280-1287, doi:10.1016/j.steroids.2011.06.006.
Asteropsis carinifera	Halityloside B	C40H70O14	Homo sapian	T-47D	IC50	154	119.3	MTS colorimetric assay	24	Malyarenko, T.V.; Kicha, A.A.; Ivanchina, N.V.; Kalinovsky, A.I.; Dmitrenok, P.S.; Ermakova, S.P.; Stonik, V.A. Cariniferosides A-F and other steroidal biglycosides from the starfish Asteropsis carinifera. Steroids 2011, 76, 1280-1287, doi:10.1016/j.steroids.2011.06.006.
Asteropsis carinifera	Halityloside B	C40H70O14	Homo sapian	RPMI-7951	IC50	128	99.2	MTS colorimetric assay	24	Malyarenko, T.V.; Kicha, A.A.; Ivanchina, N.V.; Kalinovsky, A.I.; Dmitrenok, P.S.; Ermakova, S.P.; Stonik, V.A. Cariniferosides A-F and other steroidal biglycosides from the starfish Asteropsis carinifera. Steroids 2011, 76, 1280-1287, doi:10.1016/j.steroids.2011.06.006.
Asteropsis carinifera	Halityloside D	C39H68O14	Homo sapian	HCT-116	IC50	>160	>121.8	MTS colorimetric assay	24	Malyarenko, T.V.; Kicha, A.A.; Ivanchina, N.V.; Kalinovsky, A.I.; Dmitrenok, P.S.; Ermakova, S.P.; Stonik, V.A. Cariniferosides A-F and other steroidal biglycosides from the starfish Asteropsis carinifera. Steroids 2011, 76, 1280-1287, doi:10.1016/j.steroids.2011.06.006.
Asteropsis carinifera	Halityloside D	C39H68O14	Homo sapian	T-47D	IC50	>160	>121.8	MTS colorimetric assay	24	Malyarenko, T.V.; Kicha, A.A.; Ivanchina, N.V.; Kalinovsky, A.I.; Dmitrenok, P.S.; Ermakova, S.P.; Stonik, V.A. Cariniferosides A-F and other steroidal biglycosides from the starfish Asteropsis carinifera. Steroids 2011, 76, 1280-1287, doi:10.1016/j.steroids.2011.06.006.
Asteropsis carinifera	Halityloside D	C39H68O14	Homo sapian	RPMI-7951	IC50	>160	>121.8	MTS colorimetric assay	24	Malyarenko, T.V.; Kicha, A.A.; Ivanchina, N.V.; Kalinovsky, A.I.; Dmitrenok, P.S.; Ermakova, S.P.; Stonik, V.A. Cariniferosides A-F and other steroidal biglycosides from the starfish Asteropsis carinifera. Steroids 2011, 76, 1280-1287, doi:10.1016/j.steroids.2011.06.006.
Asteropsis carinifera	Halityloside E	C39H68O13	Homo sapian	HCT-116	IC50	>160	>119.2	MTS colorimetric assay	24	Malyarenko, T.V.; Kicha, A.A.; Ivanchina, N.V.; Kalinovsky, A.I.; Dmitrenok, P.S.; Ermakova, S.P.; Stonik, V.A. Cariniferosides A-F and other steroidal biglycosides from the starfish Asteropsis carinifera. Steroids 2011, 76, 1280-1287, doi:10.1016/j.steroids.2011.06.006.
Asteropsis carinifera	Halityloside E	C39H68O13	Homo sapian	T-47D	IC50	>160	>119.2	MTS colorimetric assay	24	Malyarenko, T.V.; Kicha, A.A.; Ivanchina, N.V.; Kalinovsky, A.I.; Dmitrenok, P.S.; Ermakova, S.P.; Stonik, V.A. Cariniferosides A-F and other steroidal biglycosides from the starfish Asteropsis carinifera. Steroids 2011, 76, 1280-1287, doi:10.1016/j.steroids.2011.06.006.
Asteropsis carinifera	Halityloside E	C39H68O13	Homo sapian	RPMI-7951	IC50	>160	>119.2	MTS colorimetric assay	24	Malyarenko, T.V.; Kicha, A.A.; Ivanchina, N.V.; Kalinovsky, A.I.; Dmitrenok, P.S.; Ermakova, S.P.; Stonik, V.A. Cariniferosides A-F and other steroidal biglycosides from the starfish Asteropsis carinifera. Steroids 2011, 76, 1280-1287, doi:10.1016/j.steroids.2011.06.006.
Asteropsis carinifera	Halityloside A 6-O-sulfate	C40H69NaO18S	Homo sapian	HCT-116	IC50	>160	>142.9	MTS colorimetric assay	24	Malyarenko, T.V.; Kicha, A.A.; Ivanchina, N.V.; Kalinovsky, A.I.; Dmitrenok, P.S.; Ermakova, S.P.; Stonik, V.A. Cariniferosides A-F and other steroidal biglycosides from the starfish Asteropsis carinifera. Steroids 2011, 76, 1280-1287, doi:10.1016/j.steroids.2011.06.006.
Asteropsis carinifera	Halityloside A 6-O-sulfate	C40H69NaO18S	Homo sapian	T-47D	IC50	>160	>142.9	MTS colorimetric assay	24	Malyarenko, T.V.; Kicha, A.A.; Ivanchina, N.V.; Kalinovsky, A.I.; Dmitrenok, P.S.; Ermakova, S.P.; Stonik, V.A. Cariniferosides A-F and other steroidal biglycosides from the starfish Asteropsis carinifera. Steroids 2011, 76, 1280-1287, doi:10.1016/j.steroids.2011.06.006.
Asteropsis carinifera	Halityloside A 6-O-sulfate	C40H69NaO18S	Homo sapian	RPMI-7951	IC50	>160	>142.9	MTS colorimetric assay	24	Malyarenko, T.V.; Kicha, A.A.; Ivanchina, N.V.; Kalinovsky, A.I.; Dmitrenok, P.S.; Ermakova, S.P.; Stonik, V.A. Cariniferosides A-F and other steroidal biglycosides from the starfish Asteropsis carinifera. Steroids 2011, 76, 1280-1287, doi:10.1016/j.steroids.2011.06.006.
Asteropsis carinifera	4-O-methyl Halityloside A 6-O-sulfate	C41H71NaO18S	Homo sapian	HCT-116	IC50	>160	>145.1	MTS colorimetric assay	24	Malyarenko, T.V.; Kicha, A.A.; Ivanchina, N.V.; Kalinovsky, A.I.; Dmitrenok, P.S.; Ermakova, S.P.; Stonik, V.A. Cariniferosides A-F and other steroidal biglycosides from the starfish Asteropsis carinifera. Steroids 2011, 76, 1280-1287, doi:10.1016/j.steroids.2011.06.006.
Asteropsis carinifera	4-O-methyl Halityloside A 6-O-sulfate	C41H71NaO18S	Homo sapian	T-47D	IC50	>160	>145.1	MTS colorimetric assay	24	Malyarenko, T.V.; Kicha, A.A.; Ivanchina, N.V.; Kalinovsky, A.I.; Dmitrenok, P.S.; Ermakova, S.P.; Stonik, V.A. Cariniferosides A-F and other steroidal biglycosides from the starfish Asteropsis carinifera. Steroids 2011, 76, 1280-1287, doi:10.1016/j.steroids.2011.06.006.
Asteropsis carinifera	4-O-methyl Halityloside A 6-O-sulfate	C41H71NaO18S	Homo sapian	RPMI-7951	IC50	>160	>145.1	MTS colorimetric assay	24	Malyarenko, T.V.; Kicha, A.A.; Ivanchina, N.V.; Kalinovsky, A.I.; Dmitrenok, P.S.; Ermakova, S.P.; Stonik, V.A. Cariniferosides A-F and other steroidal biglycosides from the starfish Asteropsis carinifera. Steroids 2011, 76, 1280-1287, doi:10.1016/j.steroids.2011.06.006.
Anthenea aspera	Anthenoside A	C38H65NO9	Homo sapian	RPMI-7951	IC50	>150	>102.0	MTS colorimetric assay	24	Malyarenko, T.V.; Ivanchina, N.V.; Malyarenko, O.S.; Kalinovsky, A.I.; Dmitrenok, P.S.; Evtushenko, E.V.; Minh, C.V.; Kicha, A.A. Two New Steroidal Monoglycosides, Anthenosides A(1) and A(2), and Revision of the Structure of Known Anthenoside A with Unusual Monosaccharide Residue from the Starfish Anthenea aspera. Molecules 2018, 23, doi:10.3390/molecules23051077.
Anthenea aspera	Anthenoside A	C38H65NO9	Homo sapian	T-47D	IC50	158	107.4	MTS colorimetric assay	24	Malyarenko, T.V.; Ivanchina, N.V.; Malyarenko, O.S.; Kalinovsky, A.I.; Dmitrenok, P.S.; Evtushenko, E.V.; Minh, C.V.; Kicha, A.A. Two New Steroidal Monoglycosides, Anthenosides A(1) and A(2), and Revision of the Structure of Known Anthenoside A with Unusual Monosaccharide Residue from the Starfish Anthenea aspera. Molecules 2018, 23, doi:10.3390/molecules23051077.
Anthenea aspera	Anthenoside A1	C37H61NO9	Homo sapian	RPMI-7951	IC50	>150	>99.6	MTS colorimetric assay	24	Malyarenko, T.V.; Ivanchina, N.V.; Malyarenko, O.S.; Kalinovsky, A.I.; Dmitrenok, P.S.; Evtushenko, E.V.; Minh, C.V.; Kicha, A.A. Two New Steroidal Monoglycosides, Anthenosides A(1) and A(2), and Revision of the Structure of Known Anthenoside A with Unusual Monosaccharide Residue from the Starfish Anthenea aspera. Molecules 2018, 23, doi:10.3390/molecules23051077.
Anthenea aspera	Anthenoside A1	C37H61NO9	Homo sapian	T-47D	IC50	133	88.29	MTS colorimetric assay	24	Malyarenko, T.V.; Ivanchina, N.V.; Malyarenko, O.S.; Kalinovsky, A.I.; Dmitrenok, P.S.; Evtushenko, E.V.; Minh, C.V.; Kicha, A.A. Two New Steroidal Monoglycosides, Anthenosides A(1) and A(2), and Revision of the Structure of Known Anthenoside A with Unusual Monosaccharide Residue from the Starfish Anthenea aspera. Molecules 2018, 23, doi:10.3390/molecules23051077.
Anthenea aspera	Anthenoside A2	C37H61NO9	Homo sapian	RPMI-7951	IC50	>150	>99.6	MTS colorimetric assay	24	Malyarenko, T.V.; Ivanchina, N.V.; Malyarenko, O.S.; Kalinovsky, A.I.; Dmitrenok, P.S.; Evtushenko, E.V.; Minh, C.V.; Kicha, A.A. Two New Steroidal Monoglycosides, Anthenosides A(1) and A(2), and Revision of the Structure of Known Anthenoside A with Unusual Monosaccharide Residue from the Starfish Anthenea aspera. Molecules 2018, 23, doi:10.3390/molecules23051077.
Anthenea aspera	Anthenoside A2	C37H61NO9	Homo sapian	T-47D	IC50	139	92.28	MTS colorimetric assay	24	Malyarenko, T.V.; Ivanchina, N.V.; Malyarenko, O.S.; Kalinovsky, A.I.; Dmitrenok, P.S.; Evtushenko, E.V.; Minh, C.V.; Kicha, A.A. Two New Steroidal Monoglycosides, Anthenosides A(1) and A(2), and Revision of the Structure of Known Anthenoside A with Unusual Monosaccharide Residue from the Starfish Anthenea aspera. Molecules 2018, 23, doi:10.3390/molecules23051077.
Mithrodia clavigera	Echinasteroside B	C35H59NaO13S	Homo sapian	SK-MEL-5	IC50	>200	>148.6	MTS colorimetric assay	24	Levina, E.V.; Kalinovskii, A.I.; Ermakova, S.P.; Dmitrenok, P.S. [Steroidal compounds from the Pacific starfish Mithrodia clavigera and their toxic properties against human melanoma cells]. Bioorg Khim 2012, 38, 591-596, doi:10.1134/s1068162012050093.
Mithrodia clavigera	Echinasteroside B	C35H59NaO13S	Homo sapian	SK-MEL-28	IC50	>200	>148.6	MTS colorimetric assay	24	Levina, E.V.; Kalinovskii, A.I.; Ermakova, S.P.; Dmitrenok, P.S. [Steroidal compounds from the Pacific starfish Mithrodia clavigera and their toxic properties against human melanoma cells]. Bioorg Khim 2012, 38, 591-596, doi:10.1134/s1068162012050093.
Mithrodia clavigera	Echinasteroside B	C35H59NaO13S	Homo sapian	RPMI-7951	IC50	>200	>148.6	MTS colorimetric assay	24	Levina, E.V.; Kalinovskii, A.I.; Ermakova, S.P.; Dmitrenok, P.S. [Steroidal compounds from the Pacific starfish Mithrodia clavigera and their toxic properties against human melanoma cells]. Bioorg Khim 2012, 38, 591-596, doi:10.1134/s1068162012050093.
Mithrodia clavigera	Granulatoside A	C38H66O14	Homo sapian	SK-MEL-5	IC50	162	121	MTS colorimetric assay	24	Levina, E.V.; Kalinovskii, A.I.; Ermakova, S.P.; Dmitrenok, P.S. [Steroidal compounds from the Pacific starfish Mithrodia clavigera and their toxic properties against human melanoma cells]. Bioorg Khim 2012, 38, 591-596, doi:10.1134/s1068162012050093.
Mithrodia clavigera	Granulatoside A	C38H66O14	Homo sapian	SK-MEL-28	IC50	83	61.99	MTS colorimetric assay	24	Levina, E.V.; Kalinovskii, A.I.; Ermakova, S.P.; Dmitrenok, P.S. [Steroidal compounds from the Pacific starfish Mithrodia clavigera and their toxic properties against human melanoma cells]. Bioorg Khim 2012, 38, 591-596, doi:10.1134/s1068162012050093.
Mithrodia clavigera	Granulatoside A	C38H66O14	Homo sapian	RPMI-7951	IC50	164	122.5	MTS colorimetric assay	24	Levina, E.V.; Kalinovskii, A.I.; Ermakova, S.P.; Dmitrenok, P.S. [Steroidal compounds from the Pacific starfish Mithrodia clavigera and their toxic properties against human melanoma cells]. Bioorg Khim 2012, 38, 591-596, doi:10.1134/s1068162012050093.
Mithrodia clavigera	Linckoside K	C39H64O14	Homo sapian	SK-MEL-5	IC50	158	119.6	MTS colorimetric assay	24	Levina, E.V.; Kalinovskii, A.I.; Ermakova, S.P.; Dmitrenok, P.S. [Steroidal compounds from the Pacific starfish Mithrodia clavigera and their toxic properties against human melanoma cells]. Bioorg Khim 2012, 38, 591-596, doi:10.1134/s1068162012050093.
Mithrodia clavigera	Linckoside K	C39H64O14	Homo sapian	SK-MEL-28	IC50	158	120.6	MTS colorimetric assay	24	Levina, E.V.; Kalinovskii, A.I.; Ermakova, S.P.; Dmitrenok, P.S. [Steroidal compounds from the Pacific starfish Mithrodia clavigera and their toxic properties against human melanoma cells]. Bioorg Khim 2012, 38, 591-596, doi:10.1134/s1068162012050093.
Mithrodia clavigera	Linckoside K	C39H64O14	Homo sapian	RPMI-7951	IC50	156	118.1	MTS colorimetric assay	24	Levina, E.V.; Kalinovskii, A.I.; Ermakova, S.P.; Dmitrenok, P.S. [Steroidal compounds from the Pacific starfish Mithrodia clavigera and their toxic properties against human melanoma cells]. Bioorg Khim 2012, 38, 591-596, doi:10.1134/s1068162012050093.
Mithrodia clavigera	Forbeside L	C35H60O10	Homo sapian	SK-MEL-5	IC50	79	50.63	MTS colorimetric assay	24	Levina, E.V.; Kalinovskii, A.I.; Ermakova, S.P.; Dmitrenok, P.S. [Steroidal compounds from the Pacific starfish Mithrodia clavigera and their toxic properties against human melanoma cells]. Bioorg Khim 2012, 38, 591-596, doi:10.1134/s1068162012050093.
Mithrodia clavigera	Forbeside L	C35H60O10	Homo sapian	SK-MEL-28	IC50	75	48.06	MTS colorimetric assay	24	Levina, E.V.; Kalinovskii, A.I.; Ermakova, S.P.; Dmitrenok, P.S. [Steroidal compounds from the Pacific starfish Mithrodia clavigera and their toxic properties against human melanoma cells]. Bioorg Khim 2012, 38, 591-596, doi:10.1134/s1068162012050093.
Mithrodia clavigera	Forbeside L	C35H60O10	Homo sapian	RPMI-7951	IC50	84	53.83	MTS colorimetric assay	24	Levina, E.V.; Kalinovskii, A.I.; Ermakova, S.P.; Dmitrenok, P.S. [Steroidal compounds from the Pacific starfish Mithrodia clavigera and their toxic properties against human melanoma cells]. Bioorg Khim 2012, 38, 591-596, doi:10.1134/s1068162012050093.
Acanthaster planci	Planciside A	C39H68O16	Homo sapian	HCT-116	IC50	36	28.55	MTS colorimetric assay	24	Kicha, A.A.; Dinh, T.H.; Ivanchina, N.V.; Malyarenko, T.V.; Kalinovsky, A.I.; Popov, R.S.; Ermakova, S.P.; Tran, T.T.; Doan, L.P. Three new steroid biglycosides, plancisides A, B, and C, from the starfish Acanthaster planci. Nat Prod Commun 2014, 9, 1269-1274.
Acanthaster planci	Planciside A	C39H68O16	Homo sapian	T-47D	IC50	>120	>95.2	MTS colorimetric assay	24	Kicha, A.A.; Dinh, T.H.; Ivanchina, N.V.; Malyarenko, T.V.; Kalinovsky, A.I.; Popov, R.S.; Ermakova, S.P.; Tran, T.T.; Doan, L.P. Three new steroid biglycosides, plancisides A, B, and C, from the starfish Acanthaster planci. Nat Prod Commun 2014, 9, 1269-1274.
Acanthaster planci	Planciside A	C39H68O16	Homo sapian	RPMI-7951	IC50	58	45.99	MTS colorimetric assay	24	Kicha, A.A.; Dinh, T.H.; Ivanchina, N.V.; Malyarenko, T.V.; Kalinovsky, A.I.; Popov, R.S.; Ermakova, S.P.; Tran, T.T.; Doan, L.P. Three new steroid biglycosides, plancisides A, B, and C, from the starfish Acanthaster planci. Nat Prod Commun 2014, 9, 1269-1274.
echinasteridae	Brasiliensoside	C57H93NaO29S	Homo sapian	NSCLC-N6	IC50	<2.5	<3.3	Unspecified	Unspecified	Iorizzi, M.; De Marino, S.; Minale, L.; Zollo, F.; Le Bert, V.; Roussakis, C. Investigation of the polar steroids from an Antarctic Starfish of the family Echinasteridae: isolation of twenty seven polyhydroxysteroids and steroidal oligoglycosides, structures and biological activities. Tetrahedron 1996, 52, 10997-11012.
echinasteridae	24S-methylbrasiliensoside	C58H95NaO29S	Homo sapian	NSCLC-N6	IC50	<2.5	<3.3	Unspecified	Unspecified	Iorizzi, M.; De Marino, S.; Minale, L.; Zollo, F.; Le Bert, V.; Roussakis, C. Investigation of the polar steroids from an Antarctic Starfish of the family Echinasteridae: isolation of twenty seven polyhydroxysteroids and steroidal oligoglycosides, structures and biological activities. Tetrahedron 1996, 52, 10997-11012.
echinasteridae	Pectinioside A	C57H93NaO28S	Homo sapian	NSCLC-N6	IC50	5.46	7	Unspecified	Unspecified	Iorizzi, M.; De Marino, S.; Minale, L.; Zollo, F.; Le Bert, V.; Roussakis, C. Investigation of the polar steroids from an Antarctic Starfish of the family Echinasteridae: isolation of twenty seven polyhydroxysteroids and steroidal oligoglycosides, structures and biological activities. Tetrahedron 1996, 52, 10997-11012.
echinasteridae	24S-methylpectinioside	C58H95NaO28S	Homo sapian	NSCLC-N6	IC50	<2.5	<3.3	Unspecified	Unspecified	Iorizzi, M.; De Marino, S.; Minale, L.; Zollo, F.; Le Bert, V.; Roussakis, C. Investigation of the polar steroids from an Antarctic Starfish of the family Echinasteridae: isolation of twenty seven polyhydroxysteroids and steroidal oligoglycosides, structures and biological activities. Tetrahedron 1996, 52, 10997-11012.
echinasteridae	Antarcticoside C	C63H106NaO32S	Homo sapian	NSCLC-N6	IC50	<2.3	<3.3	Unspecified	Unspecified	Iorizzi, M.; De Marino, S.; Minale, L.; Zollo, F.; Le Bert, V.; Roussakis, C. Investigation of the polar steroids from an Antarctic Starfish of the family Echinasteridae: isolation of twenty seven polyhydroxysteroids and steroidal oligoglycosides, structures and biological activities. Tetrahedron 1996, 52, 10997-11012.
echinasteridae	Antarcticoside D	C33H56O10	Homo sapian	NSCLC-N6	IC50	20.15	12.35	Unspecified	Unspecified	Iorizzi, M.; De Marino, S.; Minale, L.; Zollo, F.; Le Bert, V.; Roussakis, C. Investigation of the polar steroids from an Antarctic Starfish of the family Echinasteridae: isolation of twenty seven polyhydroxysteroids and steroidal oligoglycosides, structures and biological activities. Tetrahedron 1996, 52, 10997-11012.
echinasteridae	Antarcticoside G	C37H62O14	Homo sapian	NSCLC-N6	IC50	>41.1	>30	Unspecified	Unspecified	Iorizzi, M.; De Marino, S.; Minale, L.; Zollo, F.; Le Bert, V.; Roussakis, C. Investigation of the polar steroids from an Antarctic Starfish of the family Echinasteridae: isolation of twenty seven polyhydroxysteroids and steroidal oligoglycosides, structures and biological activities. Tetrahedron 1996, 52, 10997-11012.
echinasteridae	Antarcticoside H	C32H54O10	Homo sapian	NSCLC-N6	IC50	>50.1	>30	Unspecified	Unspecified	Iorizzi, M.; De Marino, S.; Minale, L.; Zollo, F.; Le Bert, V.; Roussakis, C. Investigation of the polar steroids from an Antarctic Starfish of the family Echinasteridae: isolation of twenty seven polyhydroxysteroids and steroidal oligoglycosides, structures and biological activities. Tetrahedron 1996, 52, 10997-11012.
echinasteridae	Antarcticoside I	C33H56O11	Homo sapian	NSCLC-N6	IC50	>47.7	>30	Unspecified	Unspecified	Iorizzi, M.; De Marino, S.; Minale, L.; Zollo, F.; Le Bert, V.; Roussakis, C. Investigation of the polar steroids from an Antarctic Starfish of the family Echinasteridae: isolation of twenty seven polyhydroxysteroids and steroidal oligoglycosides, structures and biological activities. Tetrahedron 1996, 52, 10997-11012.
echinasteridae	Antarcticoside J	C34H57O13S	Homo sapian	NSCLC-N6	IC50	14.31	10.1	Unspecified	Unspecified	Iorizzi, M.; De Marino, S.; Minale, L.; Zollo, F.; Le Bert, V.; Roussakis, C. Investigation of the polar steroids from an Antarctic Starfish of the family Echinasteridae: isolation of twenty seven polyhydroxysteroids and steroidal oligoglycosides, structures and biological activities. Tetrahedron 1996, 52, 10997-11012.
echinasteridae	Antarcticoside K	C34H58O10	Homo sapian	NSCLC-N6	IC50	21.36	15.08	Unspecified	Unspecified	Iorizzi, M.; De Marino, S.; Minale, L.; Zollo, F.; Le Bert, V.; Roussakis, C. Investigation of the polar steroids from an Antarctic Starfish of the family Echinasteridae: isolation of twenty seven polyhydroxysteroids and steroidal oligoglycosides, structures and biological activities. Tetrahedron 1996, 52, 10997-11012.
echinasteridae	Antarcticoside L	C40H68O15	Homo sapian	NSCLC-N6	IC50	>38.0	>30	Unspecified	Unspecified	Iorizzi, M.; De Marino, S.; Minale, L.; Zollo, F.; Le Bert, V.; Roussakis, C. Investigation of the polar steroids from an Antarctic Starfish of the family Echinasteridae: isolation of twenty seven polyhydroxysteroids and steroidal oligoglycosides, structures and biological activities. Tetrahedron 1996, 52, 10997-11012.
Henricia downeyae	Downeyoside A	C34H52O14S	Homo sapian	NSCLC-N6	IC50	83.7	60	Unspecified	Unspecified	Palagiano, E.; Zollo, F.; Minale, L.; Paloma, L.G.; Iorizzi, M.; Bryan, P.; Mc Clintock, J.; Hopkins, T.; Riou, D.; Roussakis, C. Downeyoside A and B, two new sulphated steroid glucuronides from the starfish Henricia downeyae. Tetrahedron 1995, 51, 12293-12300.
Henricia downeyae	Downeyoside B	C34H52O14S	Homo sapian	NSCLC-N6	IC50	50.22	36	Unspecified	Unspecified	Palagiano, E.; Zollo, F.; Minale, L.; Paloma, L.G.; Iorizzi, M.; Bryan, P.; Mc Clintock, J.; Hopkins, T.; Riou, D.; Roussakis, C. Downeyoside A and B, two new sulphated steroid glucuronides from the starfish Henricia downeyae. Tetrahedron 1995, 51, 12293-12300.
